# Supplementary material for: A novel long noncoding RNA HOXC-AS3 mediates tumorigenesis of gastric cancer by binding to YBX1
Source: Genome Biol. 2018 Oct 4;19:154. doi: 10.1186/s13059-018-1523-0 (PMC6172843; doi:10.1186/s13059-018-1523-0)
Supplement: Supplementary file 1 — Table S1.The clinic-pathological factors of 112 GC patients. (XLS 10 kb) [file 13059_2018_1523_MOESM1_ESM.xls]

## Sheet: Sheet1
Table S1 : The clinic-pathological factors of 112 GC patients
Characteristics	Expression of HOXC-AS3		p value*
	low	high
Sex			0.341
male	29	34
female	27	22
Age			0.184
≤60	29	22
>60	27	34
Histological grade			0.002**
Low	39	52
middle or high	17	4
Tumor invasion depth			0.008*
T1	9	1
T2 or above	47	55
Lymph node metastasis			0.035*
N0	29	18
N1 or above	27	38
TNM stage			0.002**
Ⅰ/Ⅱ	37	21
Ⅲ/Ⅳ	19	35
*chi-square test
* p<0.05
** p<0.01
