# Supplementary material for: A novel long noncoding RNA HOXC-AS3 mediates tumorigenesis of gastric cancer by binding to YBX1
Source: Genome Biol. 2018 Oct 4;19:154. doi: 10.1186/s13059-018-1523-0 (PMC6172843; doi:10.1186/s13059-018-1523-0)
Supplement: Supplementary file 2 — Table S2. Univariate and multivariate analyses of clinicopathologic factors for overall survival in 112 patients with GC. (XLS 10 kb) [file 13059_2018_1523_MOESM2_ESM.xls]

## Sheet: Sheet1
Table S2: Univariate and multivariate analysis of clinic pathologic factors for overall survival in 112 patients with GC
Risk factors	Univariate analysis			multivariate analysis
	HR*	p value	95% CI	HR	p value	95% CI
HOXC-AS3 expression	1.009	<0.001**	1.005～1.012	1.008	<0.001**	1.004～1.011
TNM stage (Ⅰ/Ⅱ, Ⅲ/Ⅳ)	1.913	0.009**	1.976～5.426	1.775	0.023*	1.084～2.908
Lymph node metastasis (N0, N1 or above)	1.145	0.587	1.821～5.565
Histological grade (low, middle or high)	0.956	0.885	1.312～6.303
Age (≤60, >60)	1.239	0.387	0.823～2.178
Tumor invasion depth(T1,T2 or above)	2.643	0.1	0.671～5.074
Sex (male, female)	1.219	0.428	0.695～1.838
*HR hazard ratio
* * p<0.01
