# Supplementary material for: A novel long noncoding RNA HOXC-AS3 mediates tumorigenesis of gastric cancer by binding to YBX1
Source: Genome Biol. 2018 Oct 4;19:154. doi: 10.1186/s13059-018-1523-0 (PMC6172843; doi:10.1186/s13059-018-1523-0)
Supplement: Supplementary file 4 — Table S3. A list of the top ten potential HOXC-AS3-interacting protein candidates in BGC-823 cells based on RNA-protein pull-down assays and mass spectrometry analysis. (XLS 15 kb) [file 13059_2018_1523_MOESM4_ESM.xls]

## Sheet: Supplementary Table S2
Table S3 A list of top ten potential HOXC-AS3-interacting protein candidates in BGC-823 cells based on RNA-protein pull-down assays and mass spectrometry analysis
name	PepCount	UniquePepCount	CoverPercent	MW	PI
HNRNPM	74	26	0.3027	77514.9	8.84
YBX1	47	12	0.4136	35923.8	9.87
RRBP1	17	16	0.1319	152470	8.69
IGF2BP1	28	10	0.1993	63479.8	9.26
RBMX	22	15	0.3299	42331.3	10.06
HNRNPK	26	12	0.2527	50975.7	5.39
DDX5	20	14	0.2166	69086.3	9.01
ALDOA	31	14	0.3242	39419.6	8.3
IGF2BP3	29	13	0.2832	63704.3	8.99
HNRNPA1	31	9	0.2531	34195.8	9.27
