# Supplementary material for: A novel long noncoding RNA HOXC-AS3 mediates tumorigenesis of gastric cancer by binding to YBX1
Source: Genome Biol. 2018 Oct 4;19:154. doi: 10.1186/s13059-018-1523-0 (PMC6172843; doi:10.1186/s13059-018-1523-0)
Supplement: Supplementary file 5 — Table S4. The mRNA variation abundance (≥1.5-fold) for HOXC-AS3-knockdown in BGC-823 cells. (XLS 491 kb) [file 13059_2018_1523_MOESM5_ESM.xls]

## Sheet: Sheet1
Table S4: mRNAs variation abundance (≥1.5-fold) in HOXC-AS3-knockdown BGC-823 cells
Gene name	Description	Log2FC	Style	FDR
LOC101928422	protein FAM115C-like	3.60895	Up	0.000186488
STC1	cDNA, FLJ92965, highly similar to Homo sapiens stanniocalcin 1 (STC1), mRNA	3.45537	Up	0
MT1X	Metallothionein-1X	3.07437	Up	0
LOX	cDNA, FLJ79522, highly similar to Protein-lysine 6-oxidase (EC1.4.3.13)	2.91305	Up	0
CLEC2B	C-type lectin domain family 2 member B	2.72725	Up	1.0914e-08
GXYLT1	Glucoside xylosyltransferase 1	2.71683	Up	0
ANXA10	Putative annexin A10 short isoform	2.70444	Up	0
TUBAL3	Tubulin alpha chain-like 3	2.69014	Up	0.00321683
NDRG1	cDNA FLJ42719 fis, clone BRAMY3010492, highly similar to Protein NDRG1	2.60036	Up	0
HCAR3	Hydroxycarboxylic acid receptor 3	2.49004	Up	1.96855e-06
AGPAT9	Uncharacterized protein	2.47406	Up	0
EVI2B	Protein EVI2B	2.47163	Up	1.03751e-05
HK2	cDNA FLJ75392, highly similar to Homo sapiens hexokinase II (HKII) mRNA	2.44324	Up	0
IGFBP3	Insulin-like growth factor binding protein 3 isoform b	2.40941	Up	0
HCAR2	cDNA FLJ75123, highly similar to Homo sapiens G protein-coupled receptor HM74a (HM74a), mRNA	2.35886	Up	8.93748e-11
ERRFI1	ERBB receptor feedback inhibitor 1	2.34122	Up	0
DCP2	cDNA FLJ52185, highly similar to mRNA decapping enzyme 2 (EC 3.-.-.-)	2.32357	Up	0
PLIN2	Perilipin-2	2.25098	Up	0
IL1RAP	cDNA FLJ77565, highly similar to Homo sapiens interleukin 1 receptor accessory protein (IL1RAP), transcript variant 1, mRNA	2.24375	Up	0
PLOD2	cDNA FLJ55329, highly similar to Procollagen-lysine,2-oxoglutarate5-dioxygenase 2 (EC 1.14.11.4)	2.23544	Up	0
ITGA5	Integrin, alpha 5 (Fibronectin receptor, alpha polypeptide), isoform CRA_b	2.19096	Up	0
VLDLR	cDNA FLJ78222	2.17061	Up	0
ANKRD37	cDNA FLJ50037, highly similar to Ankyrin repeat domain-containing protein 37	2.1597	Up	0
EGLN3	Egl nine-like protein 3 isoform	2.13834	Up	5.55112e-16
ITGA2	Integrin alpha-2	2.13238	Up	0
IL1RL1	Interleukin 1 receptor-like 1 isoform 1	2.10405	Up	0.00237085
HIST2H2AA3	Histone H2A type 2-A	2.07439	Up	2.50475e-08
HIST1H2BC	histone cluster 1, H2bc	2.05121	Up	0
TMEM2	Transmembrane protein 2, isoform CRA_b	2.02788	Up	0
FAM115C	Protein FAM115C	2.02269	Up	3.33067e-16
SLC2A3	cDNA FLJ57557, highly similar to Solute carrier family 2, facilitated glucose transporter member 3	2.02252	Up	0
TMEM255B	Transmembrane protein 255B	2.01722	Up	6.25556e-05
CCDC19	Protein CFAP45, mitochondrial	2.00951	Up	2.609e-08
FRRS1	Ferric-chelate reductase 1	2.00744	Up	0
SPOPL	Speckle-type POZ protein-like	1.96801	Up	0
RAB8B	cDNA FLJ38125 fis, clone D6OST2000127, moderately similar to RAS-RELATED PROTEIN RAB-8B	1.96613	Up	0
SAMD8	Sphingomyelin synthase-related protein 1	1.9572	Up	0
ENO2	cDNA FLJ77877, highly similar to Human ENO2 neuron specific (gamma) enolase	1.94933	Up	0
IGFBP1	Insulin-like growth factor binding protein 1	1.94057	Up	0
PAG1	Phosphoprotein associated with glycosphingolipid-enriched microdomains 1	1.93075	Up	3.86445e-11
CCSAP	Centriole, cilia and spindle-associated protein	1.879	Up	0
BNIP3	cDNA FLJ60537, highly similar to BCL2/adenovirus E1B 19 kDa protein-interacting protein 3	1.85933	Up	0
INSIG2	Insulin-induced gene protein	1.84544	Up	0
CYP1B1	cDNA FLJ51600, highly similar to Cytochrome P450 1B1 (EC 1.14.14.1)	1.84437	Up	0
FUT11	cDNA, FLJ95856, highly similar to Homo sapiens fucosyltransferase 11 (alpha (1,3) fucosyltransferase) (FUT11), mRNA	1.83603	Up	0
KDM3A	Lysine-specific demethylase 3A	1.83498	Up	0
SLC9A6	Sodium/hydrogen exchanger 6	1.78368	Up	0
CA9	Truncated carbonic anhydrase 9	1.77991	Up	0
PRSS8	cDNA FLJ53017, moderately similar to Prostasin (EC 3.4.21.-)	1.75962	Up	1.61567e-08
TNFAIP6	Tumor necrosis factor-inducible gene 6 protein	1.75196	Up	5.23187e-05
LOC102724258	uncharacterized LOC102724258	1.7361	Up	0.00231429
GPR146	HCG1747714, isoform CRA_a	1.71252	Up	2.84363e-09
CREBRF	cDNA FLJ76882, highly similar to Homo sapiens adult retina protein, mRNA	1.70613	Up	0
KRT15	cDNA FLJ16494 fis, clone CTONG3004576, highly similar to Keratin, type I cytoskeletal 15	1.69984	Up	0
FAM72C	family with sequence similarity 72, member C	1.69099	Up	0.00437934
RLF	Zinc finger protein Rlf	1.6688	Up	0
RNMT	mRNA cap guanine-N7 methyltransferase	1.65939	Up	0
DDR2	Discoidin domain receptor family, member 2, isoform CRA_a	1.63336	Up	0
ARID3A	AT-rich interactive domain-containing protein 3A	1.63297	Up	0
ERO1L	ERO1-like protein alpha	1.62031	Up	3.4861e-14
EIF5A2	Eukaryotic translation initiation factor 5A-2	1.61686	Up	8.99382e-10
CDCP1	CUB domain-containing protein 1	1.61582	Up	0
GNRH1	Progonadoliberin-1	1.60988	Up	0.00396574
CDC37L1	Hsp90 co-chaperone Cdc37-like 1	1.60953	Up	0
TMEM158	Transmembrane protein 158	1.60366	Up	0
ZBTB43	Zinc finger and BTB domain-containing protein 43	1.60316	Up	0
HIST1H1C	Histone H1.2	1.59487	Up	0
LIPH	Mutant lipase H	1.58662	Up	0
SCML2	cDNA FLJ54781, highly similar to Sex comb on midleg-like protein 2	1.58369	Up	0
FAM126B	Protein FAM126B	1.56613	Up	0
LONRF1	LON peptidase N-terminal domain and RING finger protein 1	1.56438	Up	0
MXI1	Max-interacting protein 1	1.5575	Up	0
LOC102723631		1.55488	Up	0.0147625
CNOT8	cDNA FLJ52273, highly similar to CCR4-NOT transcription complex subunit 8	1.55321	Up	0
ZNF267	cDNA FLJ39071 fis, clone NT2RP7015789, highly similar to Zinc finger protein 267	1.54899	Up	0
DICER1	Dicer1e	1.54629	Up	0
HMGA2	High mobility group protein HMGI-C	1.5374	Up	0
APAF1	APAF1 protein	1.53623	Up	0
DUSP5	Dual specificity protein phosphatase 5	1.51183	Up	0
MTF1	cDNA FLJ57138, highly similar to Metal-regulatory transcription factor 1	1.50565	Up	0
TPRG1L	Tumor protein p63-regulated gene 1-like protein	1.50229	Up	0
FAM160B1	family with sequence similarity 160, member B1	1.50167	Up	0
ZDHHC20	Probable palmitoyltransferase ZDHHC20	1.49942	Up	0
HERC3	cDNA FLJ58161, highly similar to HECT domain and RCC1-like domain protein 3	1.49341	Up	0
MICB	MHC class I polypeptide-related sequence B, isoform CRA_a	1.49059	Up	0
CRKL	Crk-like protein	1.48982	Up	0
FAM160A1	family with sequence similarity 160, member A1	1.48193	Up	0
MYZAP	HCG40688, isoform CRA_a	1.47984	Up	0
SEMA4B	Semaphorin-4B	1.46628	Up	0
ATP13A3	Probable cation-transporting ATPase 13A3	1.46223	Up	0
CGN	Cingulin	1.46114	Up	0.00124723
AK4	Adenylate kinase 4, mitochondrial	1.45962	Up	0
IQCH	IQ motif containing H	1.45857	Up	3.34974e-06
ASPH	Aspartyl/asparaginyl beta-hydroxylase	1.45757	Up	0
SLC5A3	Sodium/myo-inositol cotransporter	1.45686	Up	0
ITGB8	Integrin beta-8	1.45556	Up	0
SERPINE2	Serpin peptidase inhibitor, clade E (Nexin, plasminogen activator inhibitor type 1), member 2, isoform CRA_a	1.45223	Up	0
FAM13A	Protein FAM13A	1.45057	Up	0
WFIKKN1	WAP, Kazal, immunoglobulin, Kunitz and NTR domain-containing protein 1	1.44831	Up	0.00185275
DNAJB9	Similar to putative microvascular endothelial differentiation gene 1; similar to X98993 (PID:g1771560)	1.44665	Up	0
SEMA7A	cDNA FLJ11033 fis, clone PLACE1004203, highly similar to Semaphorin-7A	1.44377	Up	0
FAM63B	Family with sequence similarity 63, member B, isoform CRA_e	1.43951	Up	0
KLHL28	kelch-like family member 28	1.43933	Up	2.28203e-07
MPZL3	Myelin protein zero-like protein 3	1.43863	Up	9.42005e-08
AMPD3	cDNA FLJ55301, highly similar to AMP deaminase 3 (EC 3.5.4.6)	1.43454	Up	0
SMPDL3A	Acid sphingomyelinase-like phosphodiesterase 3a	1.43439	Up	0.00842524
TNFRSF11A	Tumor necrosis factor receptor superfamily member 11A	1.43378	Up	1.29498e-07
KLHL11	kelch-like family member 11	1.42276	Up	0.000239331
ZNF654	Zinc finger protein 654	1.42055	Up	0
PPP1R3G	Protein phosphatase 1 regulatory subunit 3G	1.41924	Up	0.0321061
YOD1	Ubiquitin thioesterase OTU1	1.4103	Up	0
DPY19L1	Probable C-mannosyltransferase DPY19L1	1.40782	Up	0
IPMK	cDNA FLJ39520 fis, clone PUAEN2001526, highly similar to Inositol polyphosphate multikinase (EC 2.7.1.151)	1.40352	Up	0
RAB11FIP1	Rab11 family-interacting protein 1	1.39807	Up	0
SNX30	Sorting nexin-30	1.38294	Up	0.000248812
PPFIA4	cDNA FLJ13303 fis, clone OVARC1001372, highly similar to Liprin-alpha-4	1.37759	Up	1.89848e-14
KCNE1L	Potassium voltage-gated channel subfamily E member 1-like protein	1.37469	Up	0.00492745
ARRDC4	Arrestin domain-containing protein 4	1.37127	Up	0
SERPINE1	Serpin peptidase inhibitor, clade E (Nexin, plasminogen activator inhibitor type 1), member 1, isoform CRA_b	1.37104	Up	0
MET	Receptor protein-tyrosine kinase	1.36945	Up	0
CD68	cDNA FLJ53070, highly similar to Macrosialin	1.36501	Up	0
MCTP1	cDNA FLJ54825, highly similar to Mus musculus multiple C2 domains, transmembrane 1 (Mctp1), mRNA	1.36396	Up	4.85723e-13
FZR1	Fizzy-related protein homolog	1.36274	Up	0
C2orf69	UPF0565 protein C2orf69	1.36043	Up	0
STC2	cDNA FLJ14484 fis, clone MAMMA1002485, highly similar to Stanniocalcin-2	1.35846	Up	0
MT2A	Metallothionein-2	1.3559	Up	0
SLX1A	SLX1 structure-specific endonuclease subunit homolog A (S. cerevisiae)	1.35484	Up	0.00291976
HILPDA	Hypoxia-inducible lipid droplet-associated protein	1.35254	Up	0
RYBP	RING1 and YY1-binding protein	1.35081	Up	0
CDK8	cDNA FLJ56916, highly similar to Cell division protein kinase 8 (EC 2.7.11.22)	1.34381	Up	0
SPNS2	Protein spinster homolog 2	1.3438	Up	0.0269203
CHIC1	Cysteine-rich hydrophobic domain-containing protein 1	1.34054	Up	0
IPPK	cDNA FLJ41700 fis, clone HCHON2005802, highly similar to Inositol-pentakisphosphate 2-kinase	1.3337	Up	0
HSPA13	Heat shock 70 kDa protein 13	1.32835	Up	0
RIOK3	cDNA FLJ32730 fis, clone TESTI2001099, highly similar to Serine/threonine-protein kinase RIO3 (EC 2.7.11.1)	1.32638	Up	0
RPGR	X-linked retinitis pigmentosa GTPase regulator	1.32541	Up	5.30436e-11
SMTN	Smoothelin	1.32294	Up	0
ZEB2	Zinc finger E-box binding homeobox 2	1.32101	Up	5.46785e-12
RNF38	E3 ubiquitin-protein ligase RNF38	1.31808	Up	4.66897e-10
FZD4	Putative G-protein coupled receptor	1.31803	Up	0
EZH1	Histone-lysine N-methyltransferase EZH1	1.31536	Up	0
AGO2	Protein argonaute-2	1.31195	Up	0
MICA	Truncated MHC class I polypeptide-related protein A	1.30493	Up	0
CD164	Sialomucin core protein 24	1.30389	Up	0
FAM73A	Protein FAM73A	1.29778	Up	0
KIAA1958	KIAA1958	1.29775	Up	0
MFSD2A	Sodium-dependent lysophosphatidylcholine symporter 1	1.29703	Up	0
SNAPC1	snRNA-activating protein complex subunit 1	1.29508	Up	1.81133e-12
CPM	Carboxypeptidase M	1.29505	Up	0
NCOA3	cDNA FLJ77005, highly similar to Homo sapiens nuclear receptor coactivator 3 (NCOA3), transcript variant 1, mRNA	1.29114	Up	0
FNIP2	Folliculin-interacting protein 2	1.2882	Up	1.9007e-13
ZNF292	cDNA FLJ45938 fis, clone PLACE7005169, moderately similar to Mus musculus zinc finger protein 292 (Zfp292)	1.28782	Up	0
SMN1	Survival motor neuron protein	1.28623	Up	3.902e-06
PFKFB4	cDNA, FLJ93007, highly similar to Homo sapiens 6-phosphofructo-2-kinase/fructose-2,6-biphosphatase 4 (PFKFB4), mRNA	1.28577	Up	0
KIAA1467	Uncharacterized protein KIAA1467	1.28322	Up	0
ENTPD4	cDNA FLJ58352, highly similar to Ectonucleoside triphosphate diphosphohydrolase 4 (EC 3.6.1.6)	1.28214	Up	0
UNKL	Putative E3 ubiquitin-protein ligase UNKL	1.27769	Up	0
WDR45B	WD repeat domain phosphoinositide-interacting protein 3	1.27244	Up	0
CPEB3	Cytoplasmic polyadenylation element binding protein 3, isoform CRA_b	1.27107	Up	0.000285222
CEACAM1	Carcinoembryonic antigen-related cell adhesion molecule 1	1.27091	Up	3.21965e-15
ZNF714	Zinc finger protein 714	1.26931	Up	0
HCFC2	Host cell factor 2	1.26406	Up	0.02666
SLC25A36	cDNA FLJ55091, highly similar to Homo sapiens solute carrier family 25, member 36 (SLC25A36), mRNA	1.26023	Up	0
ZBTB34	Zinc finger and BTB domain-containing protein 34	1.25852	Up	0
ZNF585A	cDNA FLJ75189, highly similar to Homo sapiens zinc finger protein 585A, mRNA	1.25617	Up	9.4037e-12
AQP11	Aquaporin-11	1.2561	Up	0.0189049
ZNF229	Zinc finger protein 229	1.25264	Up	3.33067e-16
SLC35D2	Solute carrier family 35, member D2, isoform CRA_a	1.25231	Up	0
HIC2	Hypermethylated in cancer 2 protein	1.2506	Up	0
FGFR1	Fibroblast growth factor receptor FGFR-1 secreted form protein	1.24981	Up	0
ACER2	cDNA FLJ41587 fis, clone CTONG2020638, highly similar to Alkaline ceramidase 2 (EC 3.5.1.23)	1.24877	Up	2.43901e-05
NEURL1B	E3 ubiquitin-protein ligase NEURL1B	1.24416	Up	0
PRPF3	cDNA, FLJ93335, highly similar to Homo sapiens PRP3 pre-mRNA processing factor 3 homolog (yeast) (PRPF3), mRNA	1.24374	Up	0
CAPN12	Calpain-12	1.24224	Up	2.65343e-14
PLEKHA8	Pleckstrin homology domain containing, family A (Phosphoinositide binding specific) member 9, isoform CRA_a	1.24046	Up	0
S100A9	Protein S100-A9	1.23845	Up	0.00653059
GPATCH11	G patch domain-containing protein 11	1.23471	Up	1.11022e-15
IL6ST	IL6ST isoform 3	1.23455	Up	0
ST3GAL5	cDNA FLJ55056, highly similar to Homo sapiens ST3 beta-galactoside alpha-2,3-sialyltransferase 5, transcript variant 1, mRNA	1.23418	Up	0
FOSL1	cDNA, FLJ94314, highly similar to Homo sapiens FOS-like antigen 1 (FOSL1), mRNA	1.23345	Up	0
PTPRR	Protein-tyrosine-phosphatase	1.23316	Up	2.65063e-06
SUCO	Chromosome 1 open reading frame 9, isoform CRA_d	1.23041	Up	0
LHX1	cDNA FLJ58086, highly similar to LIM/homeobox protein Lhx1	1.23001	Up	3.59223e-07
COQ10B	Coenzyme Q-binding protein COQ10 homolog B, mitochondrial	1.22452	Up	0
CD44	cDNA FLJ76654, highly similar to Homo sapiens CD44 antigen (homing function and Indian blood group system) (CD44), transcript variant 4, mRNA	1.22266	Up	0
PPP2R5B	Protein phosphatase 2, regulatory subunit B (B56), beta isoform, isoform CRA_a	1.21952	Up	0
C3orf58	cDNA FLJ37842 fis, clone BRSSN2012103	1.21867	Up	7.22096e-08
NAMPT	Pre-B-cell colony enhancing factor 1, isoform CRA_a	1.21642	Up	0
SMS	cDNA FLJ50114, highly similar to Spermine synthase (EC 2.5.1.22)	1.2154	Up	0
ADAM17	ADAM17 protein	1.21328	Up	0
ARL6IP1	HCG1994130, isoform CRA_c	1.21292	Up	0
FNIP1	cDNA FLJ44720 fis, clone BRACE3022312	1.21108	Up	0
AKIRIN1	Akirin-1	1.21105	Up	0
ARHGAP5	Rho GTPase-activating protein 5	1.21057	Up	0
KIAA0895	KIAA0895	1.2097	Up	0
SLC6A8	Creatine transporter SLC6A8 variant D	1.2095	Up	0
ANKRD46	Ankyrin repeat domain-containing protein 46	1.20903	Up	2.47291e-09
RAET1L	Retinoic acid early transcript 1L protein	1.209	Up	0.00209459
TUSC2	Tumor suppressor candidate 2	1.2089	Up	0
FAM162A	Protein FAM162A	1.2082	Up	6.66134e-16
RNF11	RING finger protein 11	1.20806	Up	0
HEG1	Protein HEG homolog 1	1.20625	Up	0
SGOL2	cDNA FLJ61724, highly similar to Shugoshin-like 2	1.20441	Up	0
TIPARP	cDNA FLJ77540, highly similar to Homo sapiens TCDD-inducible poly(ADP-ribose) polymerase (TIPARP), mRNA	1.20257	Up	0
PLEKHA3	Pleckstrin homology domain-containing family A member 3	1.20216	Up	1.44942e-06
TCF7L2	cDNA FLJ90224 fis, clone NT2RM1000789, highly similar to Mus musculus transcription factor 7-like 2, T-cell specific, HMG-box (Tcf7l2), mRNA	1.20188	Up	0
LRRC58	leucine rich repeat containing 58	1.20172	Up	0
GCLC	cDNA FLJ58227, highly similar to Glutamate--cysteine ligase catalytic subunit (EC 6.3.2.2)	1.20142	Up	0
MXD1	cDNA FLJ51335, moderately similar to MAD protein	1.2001	Up	0
RMND5A	required for meiotic nuclear division 5 homolog A (S. cerevisiae)	1.19782	Up	0
F3	cDNA, FLJ93022, highly similar to Homo sapiens coagulation factor III (thromboplastin, tissue factor) (F3), mRNA	1.19703	Up	0
TBK1	cDNA FLJ56613, highly similar to Serine/threonine-protein kinase TBK1 (EC 2.7.11.1)	1.19131	Up	0
PRDM2	PR domain containing 2, with ZNF domain, isoform CRA_b	1.18722	Up	0
ZNF136	cDNA FLJ77536, highly similar to Homo sapiens zinc finger protein 136 (clone pHZ-20) (ZNF136), mRNA	1.18632	Up	6.89084e-08
MAPK6	Mitogen-activated protein kinase 6	1.18615	Up	0
LOC100996573	uncharacterized LOC100996573	1.18602	Up	0.00137622
GJC1	Gap junction protein	1.18446	Up	0
AGPAT5	1-acylglycerol-3-phosphate O-acyltransferase 5 (Lysophosphatidic acid acyltransferase, epsilon), isoform CRA_a	1.18419	Up	0
GDF15	Growth/differentiation factor 15	1.18243	Up	0
SSH2	cDNA FLJ34113 fis, clone FCBBF3008938, highly similar to Protein phosphatase Slingshot homolog 2	1.18227	Up	0
MANBA	Beta-mannosidase	1.18166	Up	0
CTSS	Cathepsin S	1.18058	Up	0
ZNF337	cDNA FLJ78383, highly similar to Homo sapiens zinc finger protein 337 (ZNF337), mRNA	1.17962	Up	0
PLAUR	Urokinase plasminogen activator surface receptor	1.17823	Up	0
ANGPTL4	Angiopoietin-related protein 4	1.17776	Up	0
ZBTB41	Zinc finger and BTB domain-containing protein 41	1.1772	Up	6.1981e-10
LACTB	Serine beta-lactamase-like protein LACTB, mitochondrial	1.17682	Up	0
LRIG1	Leucine-rich repeats and immunoglobulin-like domains protein 1	1.17669	Up	0
PCP2	Purkinje cell-specific protein 2 long isoform A	1.17472	Up	1.63554e-07
GPRC5A	cDNA FLJ78217	1.17199	Up	0
ARHGAP12	cDNA FLJ33863 fis, clone CTONG2006393, highly similar to Rho-GTPase-activating protein 12	1.17166	Up	0
CXADR	Coxsackievirus and adenovirus receptor	1.16979	Up	0
SENP5	cDNA, FLJ94365	1.16524	Up	0
VPS54	Vacuolar protein sorting-associated protein 54	1.16487	Up	0
WFDC3	WAP four-disulfide core domain protein 3	1.16477	Up	3.15273e-07
ACBD5	cDNA FLJ53837, moderately similar to Homo sapiens acyl-Coenzyme A binding domain containing 5 (ACBD5), mRNA	1.1639	Up	0
C1orf52	UPF0690 protein C1orf52	1.16341	Up	0
SLC25A40	Solute carrier family 25 member 40	1.16233	Up	0
LHFPL2	Lipoma HMGIC fusion partner-like 2 protein	1.15945	Up	0
CDKN1A	Cyclin-dependent kinase inhibitor 1A (P21, Cip1), isoform CRA_a	1.15891	Up	0
ZNF699	Zinc finger protein 699	1.15841	Up	0.0151026
ZCCHC2	cDNA FLJ40813 fis, clone TRACH2010505, highly similar to Zinc finger CCHC domain-containing protein 2	1.15833	Up	0
OSMR	cDNA FLJ61046, highly similar to Homo sapiens oncostatin M receptor (OSMR), mRNA	1.15829	Up	0
ZNF736	Zinc finger protein 736	1.15784	Up	0.000207589
BRAF	Serine/threonine-protein kinase B-raf variant	1.15767	Up	0
TMEM161B	cDNA FLJ50063	1.15749	Up	4.07725e-09
G2E3	cDNA FLJ58896, weakly similar to Homo sapiens PHD finger protein 7 (PHF7), transcript variant 2, mRNA	1.15691	Up	1.38778e-14
USP46	Ubiquitin carboxyl-terminal hydrolase 46	1.15672	Up	3.76366e-14
RHPN2	Rhophilin-2	1.15589	Up	0
TMEM30A	cDNA FLJ53706, highly similar to Cell cycle control protein 50A	1.15553	Up	0
C10orf88	Uncharacterized protein C10orf88	1.15249	Up	7.01741e-06
SBNO1	Protein strawberry notch homolog 1	1.15075	Up	0
SEC24A	cDNA FLJ61651, highly similar to Protein transport protein Sec24A	1.14789	Up	0
CTSK	Cathepsin K	1.14482	Up	0.000213512
SNRNP27	U4/U6.U5 small nuclear ribonucleoprotein 27 kDa protein	1.13903	Up	0
TNFSF9	cDNA, FLJ94653, highly similar to Homo sapiens tumor necrosis factor (ligand) superfamily, member 9 (TNFSF9), mRNA	1.13842	Up	0
TOR1AIP2	Torsin A interacting protein 2, isoform CRA_b	1.13748	Up	0
PRELID2	PRELI domain-containing protein 2	1.13625	Up	0.000670725
TPBG	Trophoblast glycoprotein	1.13594	Up	0
GOLGA4	Centrosome-related protein F46	1.13491	Up	0
RBPJ	Recombining binding protein suppressor of hairless (Drosophila), isoform CRA_a	1.13376	Up	9.73551e-11
ADM	ADM	1.13303	Up	0
HIST2H2BE	Histone H2B type 2-E	1.13147	Up	0
LIN7C	Protein lin-7 homolog C	1.12946	Up	0
QSOX1	Sulfhydryl oxidase 1	1.12931	Up	0
SLC46A3	Uncharacterized protein	1.12909	Up	7.2816e-10
FGD6	FGD6 protein	1.12904	Up	0
MIER2	Mesoderm induction early response protein 2	1.12826	Up	0
CACUL1	CDK2-associated and cullin domain-containing protein 1	1.12807	Up	0
TBC1D8	cDNA FLJ58691, highly similar to Mus musculus TBC1 domain family, member 8 (Tbc1d8), mRNA	1.12777	Up	0
CANX	cDNA FLJ26480 fis, clone KDN05071, highly similar to Calnexin	1.12694	Up	0
ATP6V1A	cDNA FLJ53889, highly similar to Vacuolar ATP synthase catalytic subunit A, ubiquitous isoform (EC 3.6.3.14)	1.12571	Up	0
OTUD3	OTU domain-containing protein 3	1.12485	Up	0
CYP1A1	Cytochrome P450 1A1	1.12409	Up	0
WTH3DI	Rab6C	1.12246	Up	0.00742716
TAF5	Transcription initiation factor TFIID subunit 5	1.1221	Up	3.18577e-05
KIAA1432	RAB6A-GEF complex partner protein 1	1.12158	Up	0
FAM219A	family with sequence similarity 219, member A	1.12137	Up	0
SHCBP1	SHC SH2 domain-binding protein 1	1.11742	Up	0
MAP3K5	cDNA FLJ51736, highly similar to Mitogen-activated protein kinase kinase kinase 5 (EC 2.7.11.25)	1.11437	Up	0
ADAM10	ADAM metallopeptidase domain 10, isoform CRA_b	1.11344	Up	0
SERINC1	Serine incorporator 1	1.11193	Up	0
CDKN2D	Cyclin-dependent kinase inhibitor 2D (P19, inhibits CDK4), isoform CRA_a	1.10931	Up	0.00509275
INHBA	cDNA FLJ75379, highly similar to Homo sapiens inhibin, beta A (activin A, activin AB alpha polypeptide), mRNA	1.10879	Up	5.25627e-08
LOC101928841	collagen alpha-1(II) chain-like	1.10847	Up	0
TFRC	cDNA FLJ75881, highly similar to Homo sapiens transferrin receptor (p90, CD71) (TFRC), mRNA	1.10328	Up	0
AFF4	AF4/FMR2 family member 4	1.10219	Up	0
PNPLA8	Intracellular membrane-associated calcium-independent phospholipase A2 gamma, isoform CRA_a	1.09983	Up	0
ZNF92	Zinc finger protein 92	1.09834	Up	1.05157e-06
EREG	Proepiregulin	1.09751	Up	0
PHF6	cDNA FLJ50940, highly similar to PHD finger protein 6	1.09551	Up	0
BRWD1	Bromodomain and WD repeat-containing protein 1	1.09466	Up	0
TSNAX	Translin-associated factor X, isoform CRA_c	1.09377	Up	0
ETNK1	Ethanolamine kinase 1	1.08754	Up	0
MORC3	MORC3 protein	1.08542	Up	0
COL4A3BP	Collagen, type IV, alpha 3 (Goodpasture antigen) binding protein, isoform CRA_a	1.08518	Up	9.54792e-15
RUNX1	Runt-related transcription factor 1/NDC1 transmembrane nucleoporin fusion protein	1.08191	Up	0
TRIM23	cDNA FLJ75862, highly similar to Homo sapiens tripartite motif-containing 23 (TRIM23), transcript variant alpha, mRNA	1.08051	Up	0
DENND2C	DENN domain-containing protein 2C	1.08033	Up	2.04673e-09
USP37	Ubiquitin carboxyl-terminal hydrolase 37	1.07979	Up	1.11022e-16
MCL1	cDNA FLJ50136, highly similar to Induced myeloid leukemia cell differentiation protein Mcl-1	1.07837	Up	0
TMEM87A	cDNA FLJ76697	1.07642	Up	0
C10orf12	chromosome 10 open reading frame 12	1.07635	Up	0
RELT	Tumor necrosis factor receptor superfamily member 19L	1.07527	Up	0
ADAM9	Disintegrin and metalloproteinase domain-containing protein 9	1.07237	Up	0
KIAA1715	Protein lunapark	1.07152	Up	0
RPS6KB1	Ribosomal protein S6 kinase beta-1	1.07094	Up	0
USPL1	cDNA FLJ75211, highly similar to Homo sapiens ubiquitin specific peptidase like 1, mRNA	1.06944	Up	0
FNDC3B	Fibronectin type III domain-containing protein 3B	1.0684	Up	0
DAAM1	cDNA FLJ78680, highly similar to Homo sapiens dishevelled associated activator of morphogenesis 1, mRNA	1.06817	Up	4.30695e-09
CTSL	Cathepsin L, isoform CRA_a	1.06766	Up	0
RNF103	E3 ubiquitin-protein ligase RNF103	1.06659	Up	0
PGPEP1	Pyroglutamyl-peptidase 1	1.06612	Up	0
USP53	Inactive ubiquitin carboxyl-terminal hydrolase 53	1.06316	Up	0
DENND4C	DENN domain-containing protein 4C	1.06302	Up	0
PLOD1	Procollagen-lysine 1, 2-oxoglutarate 5-dioxygenase 1, isoform CRA_a	1.06288	Up	0
ZNF678	Zinc finger protein 678	1.06247	Up	3.3151e-05
MAP2K1	Mitogen-activated protein kinase kinase 1, isoform CRA_a	1.06173	Up	0
ARRDC3	Arrestin domain-containing protein 3	1.06158	Up	0
ZNF430	cDNA FLJ77279, highly similar to Homo sapiens zinc finger protein 430 (ZNF430), mRNA	1.06038	Up	7.35457e-10
PDLIM5	PDZ and LIM domain 5, isoform CRA_c	1.0596	Up	0
HSP90AA1	cDNA FLJ57431, highly similar to Heat shock protein HSP 90-alpha	1.05944	Up	0
MRS2	Magnesium transporter MRS2 homolog, mitochondrial	1.05932	Up	0
ZNF273	Zinc finger protein 273	1.05825	Up	6.65242e-07
NARF	Nuclear prelamin A recognition factor	1.05804	Up	0
B4GALT4	UDP-Gal:betaGlcNAc beta 1,4-galactosyltransferase, polypeptide 4, isoform CRA_a	1.05738	Up	0
SP4	cDNA FLJ57388, moderately similar to Transcription factor Sp4	1.05463	Up	9.55406e-08
ANTXR2	ANTXR2 protein	1.0533	Up	8.10518e-12
MTF2	cDNA FLJ50925, highly similar to Metal-response element-binding transcription factor 2	1.05248	Up	0
EMC1	ER membrane protein complex subunit 1	1.05112	Up	0
MBNL2	MBNL2 protein	1.04839	Up	0
ABL2	Abelson tyrosine-protein kinase 2	1.048	Up	0
LIX1L	LIX1-like protein	1.04411	Up	0
PHF1	cDNA FLJ61267, highly similar to Homo sapiens PHD finger protein 1 (PHF1), transcript variant 1, mRNA	1.04404	Up	0
P4HA1	Prolyl 4-hydroxylase subunit alpha-1	1.04329	Up	0
HIST1H2BJ	Histone H2B type 1-J	1.03721	Up	0
PIK3C3	Phosphatidylinositol 3-kinase catalytic subunit type 3	1.03607	Up	0
MOSPD2	Motile sperm domain-containing protein 2	1.03509	Up	0
CHUK	Inhibitor of nuclear factor kappa-B kinase subunit alpha	1.03449	Up	1.60986e-11
ANG	Angiogenin	1.03445	Up	2.61103e-07
NRG4	Pro-neuregulin-4, membrane-bound isoform	1.0328	Up	1.39468e-10
SREK1IP1	Protein SREK1IP1	1.03134	Up	0
SUN2	Unc-84 homolog B (C. elegans), isoform CRA_b	1.02968	Up	0
C7orf60	Probable methyltransferase BTM2 homolog	1.0296	Up	0.000589363
NUFIP2	Nuclear fragile X mental retardation-interacting protein 2	1.02953	Up	0
SLC41A1	Solute carrier family 41, member 1, isoform CRA_a	1.02911	Up	0
GFPT1	Glutamine--fructose-6-phosphate aminotransferase [isomerizing] 1	1.02804	Up	0
ATXN3	Ataxin-3	1.02613	Up	0.0125923
C5orf15	cDNA FLJ51928, highly similar to Keratinocytes-associated transmembrane protein 2	1.02599	Up	0
RSBN1	Round spermatid basic protein 1	1.02393	Up	1.0123e-07
USP12	Ubiquitin carboxyl-terminal hydrolase 12	1.0223	Up	0
PKN2	Serine/threonine-protein kinase N2	1.02164	Up	0
TTK	Dual-specificity protein kinase TTK	1.02117	Up	0
OXR1	Oxidation resistance protein 1	1.02052	Up	0.00373713
SMAD5	Mothers against decapentaplegic homolog 5	1.02033	Up	0
RICTOR	Rapamycin-insensitive companion of mTOR	1.01907	Up	0
OR2B6	Olfactory receptor 2B6	1.01706	Up	0.00290789
FBXO11	cDNA FLJ40415 fis, clone TESTI2038104, highly similar to F-box only protein 11	1.01457	Up	0
MT1E	Metallothionein-1E	1.01182	Up	0
CCP110	Centriolar coiled-coil protein of 110 kDa	1.01008	Up	0
MAFG	HCG1991559, isoform CRA_f	1.00957	Up	0
ATG14	Beclin 1-associated autophagy-related key regulator	1.00772	Up	6.66134e-16
INTU	cDNA FLJ41326 fis, clone BRAMY2046984, highly similar to PDZ domain-containing protein 6	1.0077	Up	0.00223368
PARP2	cDNA FLJ75509, highly similar to Homo sapiens poly-(ADP-ribose) polymerase II	1.00741	Up	0
STARD3NL	MLN64 N-terminal domain homolog	1.00702	Up	0
GPSM2	G-protein signalling modulator 2 (AGS3-like, C. elegans), isoform CRA_a	1.00681	Up	0
GLS	cDNA FLJ75476, highly similar to Homo sapiens glutaminase (GLS), mRNA	1.00634	Up	0
C5orf45	UPF0544 protein C5orf45	1.00626	Up	0
BAZ2A	Bromodomain adjacent to zinc finger domain protein 2A	1.00593	Up	0
C1orf63	arginine/serine-rich protein 1	1.00584	Up	0
PDK3	[Pyruvate dehydrogenase (acetyl-transferring)] kinase isozyme 3, mitochondrial	1.00484	Up	3.34824e-10
ZNF138	cDNA FLJ31082 fis, clone HSYRA2001631, highly similar to ZINC FINGER PROTEIN 138	1.00342	Up	1.83086e-05
SECISBP2	Putative uncharacterized protein DKFZp686C09169	1.00165	Up	0
NECAP1	cDNA FLJ78563	1.00151	Up	0
ATP11B	Truncated ATPase 11B protein	1.00006	Up	0
RBAK	RB-associated KRAB zinc finger protein	0.998538	Up	0
PLXNB3	cDNA FLJ76953, highly similar to Homo sapiens plexin B3 (PLXNB3), mRNA	0.997813	Up	0
ZBTB5	Zinc finger and BTB domain-containing protein 5	0.997362	Up	0
NPEPPS	cDNA FLJ38558 fis, clone HCHON2003327, highly similar to Puromycin-sensitive aminopeptidase	0.996514	Up	0
HSP90B1	cDNA FLJ58812, highly similar to Endoplasmin (Heat shock protein 90kDa beta member 1)	0.995937	Up	0
DDX46	cDNA FLJ78679, highly similar to Homo sapiens DEAD (Asp-Glu-Ala-Asp) box polypeptide 46 (DDX46), mRNA	0.995644	Up	0
UBASH3B	Ubiquitin-associated and SH3 domain-containing protein B	0.994141	Up	3.25248e-06
PANX1	Pannexin-1	0.993348	Up	0
SNIP1	Smad nuclear interacting protein 1	0.993257	Up	0
PTPRJ	Protein-tyrosine-phosphatase	0.992459	Up	0
LAMP2	cDNA FLJ52535, highly similar to Homo sapiens lysosomal-associated membrane protein 2 (LAMP2), transcript variant LAMP2B, mRNA	0.992146	Up	0
SLC6A6	Sodium- and chloride-dependent taurine transporter	0.991987	Up	0
FNDC3A	Fibronectin type III domain containing 3A, isoform CRA_d	0.991087	Up	0
ARNTL2	Aryl hydrocarbon receptor nuclear translocator-like protein 2	0.990781	Up	0
DNAJC25	DnaJ homolog subfamily C member 25	0.990546	Up	9.50261e-08
FBXO33	F-box only protein 33	0.990264	Up	9.13221e-11
JMJD6	Bifunctional arginine demethylase and lysyl-hydroxylase JMJD6	0.989846	Up	0
SECISBP2L	Selenocysteine insertion sequence-binding protein 2-like	0.989227	Up	0
SLC7A11	Cystine/glutamate transporter	0.98887	Up	1.66533e-15
ATP6V1C1	ATPase, H+ transporting, lysosomal 42kDa, V1 subunit C1, isoform CRA_a	0.988306	Up	0
ALG10B	Putative Dol-P-Glc:Glc(2)Man(9)GlcNAc(2)-PP-Dol alpha-1,2-glucosyltransferase	0.988258	Up	7.30919e-08
C1GALT1	Core 1 synthase, glycoprotein-N-acetylgalactosamine 3-beta-galactosyltransferase, 1, isoform CRA_a	0.985532	Up	0
ERCC6L	DNA excision repair protein ERCC-6-like	0.985236	Up	0
GPATCH2L	G patch domain-containing protein 2-like	0.98451	Up	0
MTERFD1	Transcription termination factor 3, mitochondrial	0.98375	Up	0.00023265
PAM	cDNA FLJ53473, highly similar to Peptidyl-glycine alpha-amidating monooxygenase (EC 1.14.17.3)	0.982904	Up	0
SYNRG	Synergin gamma	0.980568	Up	0
SH2B3	SH2B adapter protein 3	0.979883	Up	0
PIGA	cDNA FLJ76386, highly similar to Homo sapiens phosphatidylinositol glycan, class A (paroxysmal nocturnal hemoglobinuria) (PIGA), transcript variant 2, mRNA	0.979275	Up	0
WDR26	WD repeat-containing protein 26	0.978325	Up	0
C18orf25	Chromosome 18 open reading frame 25, isoform CRA_a	0.977224	Up	8.65974e-15
C18orf32	UPF0729 protein C18orf32	0.975135	Up	4.21921e-05
UHRF1BP1L	UHRF1 binding protein 1-like	0.974414	Up	0
ANLN	Anillin, actin binding protein (Scraps homolog, Drosophila), isoform CRA_e	0.972421	Up	0
ERMP1	Endoplasmic reticulum metallopeptidase 1	0.971222	Up	0
MAFB	Transcription factor MafB	0.969477	Up	8.88178e-16
TMEM91	Transmembrane protein 91	0.969419	Up	5.40173e-07
ZNF438	cDNA FLJ32761 fis, clone TESTI2001815, highly similar to Zinc finger protein 438	0.968797	Up	5.68758e-07
PLA2G15	cDNA FLJ58003, highly similar to 1-O-acylceramide synthase (EC 2.3.1.-)	0.963816	Up	0
RAP1B	RAP1B, member of RAS oncogene family, isoform CRA_a	0.963312	Up	0
RNF6	Ring finger protein (C3H2C3 type) 6, isoform CRA_a	0.96203	Up	0
MDM4	Mdm4, transformed 3T3 cell double minute 4, p53 binding protein (Mouse), isoform CRA_a	0.961996	Up	0
CDCA2	cDNA FLJ34845 fis, clone NT2NE2011221, highly similar to Homo sapiens cell division cycle associated 2 (CDCA2), mRNA	0.961718	Up	0
UGCG	UDP-glucose ceramide glucosyltransferase, isoform CRA_a	0.961709	Up	1.73234e-09
DNAJC27	cDNA FLJ51836, highly similar to Homo sapiens Ras-associated protein Rap1 (RBJ), mRNA	0.961703	Up	0.00230319
CCDC64	Bicaudal D-related protein 1	0.960854	Up	1.34337e-14
ZHX1	HCG2044510, isoform CRA_a	0.959678	Up	0
CXCR4	C-X-C chemokine receptor type 4	0.959647	Up	0
UBE2O	E2/E3 hybrid ubiquitin-protein ligase UBE2O	0.958272	Up	0
BTN2A1	Butyrophilin subfamily 2 member A1	0.957011	Up	1.37668e-13
RGPD3	RanBP2-like and GRIP domain-containing protein 3	0.956851	Up	0.0150861
SMURF2	E3 ubiquitin-protein ligase SMURF2	0.956683	Up	0
BTBD9	BTB/POZ domain-containing protein 9	0.955998	Up	1.10024e-10
ZAK	cDNA FLJ77428, highly similar to Homo sapiens sterile alpha motif and leucine zipper containing kinase AZK (ZAK), transcript variant 2, mRNA	0.955683	Up	0
KIAA1211	KIAA1211	0.955435	Up	0
CLK1	Dual-specificity protein kinase CLK1	0.954975	Up	1.86517e-14
ZBTB11	cDNA FLJ13426 fis, clone PLACE1002450, highly similar to Zinc finger and BTB domain-containing protein11	0.952688	Up	6.02107e-12
HBP1	HMG-box transcription factor 1, isoform CRA_a	0.952273	Up	0
TOP1	Topoisomerase (DNA) I	0.951519	Up	0
TGFBR1	Mutant transforming growth factor beta receptor I	0.951285	Up	1.73369e-10
SESN1	cDNA FLJ78318, highly similar to Homo sapiens sestrin 1 (SESN1), mRNA	0.951007	Up	0.0275946
API5	Apoptosis inhibitor 5	0.950206	Up	0
METTL4	cDNA FLJ77270, highly similar to Homo sapiens methyltransferase like 4 (METTL4), mRNA	0.949033	Up	5.93958e-12
CAPN15	Calpain-15	0.947717	Up	0
STRN	Striatin	0.947483	Up	0
KIAA0232	Uncharacterized protein KIAA0232	0.94715	Up	0
RNF169	E3 ubiquitin-protein ligase RNF169	0.946565	Up	0
FAF2	FAS-associated factor 2	0.946437	Up	0
C6orf211	chromosome 6 open reading frame 211	0.946168	Up	2.61635e-12
BCLAF1	cDNA, FLJ79533, highly similar to Bcl-2-associated transcription factor 1	0.945467	Up	0
MED6	Mediator of RNA polymerase II transcription subunit 6	0.943231	Up	0
HMGB2	High mobility group protein B2	0.943039	Up	0
ANKRD23	Ankyrin repeat domain-containing protein 23	0.942096	Up	0.000236593
SDCBP	Syndecan binding protein (Syntenin), isoform CRA_c	0.940727	Up	0
SBF2	Myotubularin-related protein 13	0.940546	Up	0
NEK2	cDNA FLJ53945, highly similar to Serine/threonine-protein kinase Nek2 (EC 2.7.11.1)	0.940401	Up	0
UBR5	cDNA FLJ11310 fis, clone PLACE1010096, highly similar to Ubiquitin-protein ligase EDD1 (EC 6.3.2.-)	0.939882	Up	0
GLCE	cDNA FLJ11326 fis, clone PLACE1010481, highly similar to D-glucuronyl C5-epimerase (EC 5.1.3.-)	0.939635	Up	6.50668e-11
SPTY2D1	Protein SPT2 homolog	0.939226	Up	0
PAPD7	POLS protein	0.938436	Up	0
BTBD10	cDNA FLJ58599, highly similar to BTB/POZ domain-containing protein 10	0.937197	Up	1.06359e-13
OTUD6B	OTU domain-containing protein 6B	0.937084	Up	0.0043457
HOXB8	Homeobox protein Hox-B8	0.936753	Up	2.22045e-16
LONRF3	cDNA FLJ77276, highly similar to Homo sapiens ring finger protein 127 (RNF127), mRNA	0.936574	Up	2.22045e-16
REST	RE1-silencing transcription factor variant E1b/E2c/E2j/E3/E4	0.935436	Up	7.77156e-16
FMR1	Fragile X mental retardation protein 1	0.935246	Up	7.90045e-08
VDAC2	Voltage-dependent anion channel 2, isoform CRA_a	0.934087	Up	0
SCAI	Protein SCAI	0.933533	Up	0.0162825
NEK4	Serine/threonine-protein kinase Nek4 variant 2	0.933326	Up	0
KAT2B	Histone acetyltransferase KAT2B	0.932716	Up	1.11059e-05
C16orf52	chromosome 16 open reading frame 52	0.930572	Up	2.62771e-06
KCTD9	cDNA FLJ60779, highly similar to BTB/POZ domain-containing protein KCTD9	0.928973	Up	0
ANXA1	Annexin A1	0.928765	Up	0
LIMA1	cDNA FLJ38853 fis, clone MESAN2010321, highly similar to LIM domain and actin-binding protein 1	0.928085	Up	0
HIPK1	Homeodomain interacting protein kinase 1, isoform CRA_f	0.927707	Up	0
PPP2CB	Serine/threonine-protein phosphatase 2A catalytic subunit beta isoform	0.927333	Up	0
VEGFC	Vascular endothelial growth factor C	0.923751	Up	0
HMBOX1	Homeobox containing 1, isoform CRA_c	0.923169	Up	0
SRSF4	Splicing factor, arginine/serine-rich 4, isoform CRA_b	0.923067	Up	0
EVI5	Ecotropic viral integration site 5 protein homolog	0.922731	Up	2.38732e-11
ARID4B	AT rich interactive domain 4B (RBP1-like), isoform CRA_d	0.922686	Up	0
RSF1	Remodeling and spacing factor 1	0.921678	Up	0
FAM35A	family with sequence similarity 35, member A	0.921641	Up	1.17684e-14
TRIM33	Tripartite motif-containing 33, isoform CRA_a	0.921364	Up	0
TMEM41B	cDNA FLJ54898, highly similar to Homo sapiens transmembrane protein 41B (TMEM41B), mRNA	0.921272	Up	2.09537e-05
CCNG2	Cyclin G2, isoform CRA_a	0.920737	Up	7.33394e-09
CWC22	Pre-mRNA-splicing factor CWC22 homolog	0.919762	Up	4.44089e-16
SLC39A6	cDNA FLJ50261, highly similar to Zinc transporter SLC39A6	0.919368	Up	0
ZNF91	Zinc finger protein 91	0.918529	Up	0.00223966
PGAP1	GPI inositol-deacylase	0.918051	Up	0.000277086
GOLGA8A	GOLGA8A protein	0.917856	Up	7.32873e-08
WWP1	NEDD4-like E3 ubiquitin-protein ligase WWP1	0.917677	Up	6.00775e-12
RNF111	Ring finger protein 111, isoform CRA_c	0.917649	Up	0
UBE2D1	Ubiquitin-conjugating enzyme E2D 1 (UBC4/5 homolog, yeast), isoform CRA_c	0.91718	Up	4.9216e-11
TMOD3	Tropomodulin-3	0.915311	Up	0
ACVR1B	Activin receptor type-1B	0.91508	Up	0
MGEA5	cDNA FLJ11229 fis, clone PLACE1008356, highly similar to Homo sapiens meningioma expressed antigen 5 ((MGEA5), mRNA)	0.914517	Up	0
BTF3L4	basic transcription factor 3-like 4	0.91137	Up	0
CRLF3	cDNA FLJ53011, highly similar to Homo sapiens cytokine receptor-like factor 3 (CRLF3), mRNA	0.911354	Up	0.000419707
BCL2L11	Bcl-2-like protein 11	0.911226	Up	0
MASTL	Serine/threonine-protein kinase greatwall	0.910608	Up	0
ZRANB1	Ubiquitin thioesterase ZRANB1	0.910437	Up	0
SSR1	cDNA, FLJ93042, highly similar to Homo sapiens signal sequence receptor, alpha (translocon-associated protein alpha) (SSR1), mRNA	0.909136	Up	0
UBXN7	UBX domain-containing protein 7	0.908164	Up	8.4599e-14
ATL3	cDNA FLJ58636, moderately similar to Atlastin	0.908102	Up	0
UBA2	cDNA, FLJ96587, highly similar to Homo sapiens SUMO-1 activating enzyme subunit 2 (UBA2), mRNA	0.907823	Up	0
MYEOV	myeloma overexpressed	0.907171	Up	0
ZNF34	cDNA FLJ39189 fis, clone OCBBF2004612, highly similar to Zinc finger protein 34	0.906029	Up	0.00654023
DOCK7	DOCK7 protein	0.905714	Up	0
TADA2B	cDNA FLJ45019 fis, clone BRAWH3015825	0.905366	Up	0
ELL2	cDNA FLJ51233, highly similar to RNA polymerase II elongation factor ELL2	0.904391	Up	0
SH3RF1	E3 ubiquitin-protein ligase SH3RF1	0.904029	Up	0
CDC40	Cell division cycle 40 homolog (Yeast), isoform CRA_d	0.903243	Up	7.66419e-06
SUN1	Unc-84 homolog A (C. elegans)	0.901907	Up	0
AKR1C1	Aldo-keto reductase family 1 member C1	0.90172	Up	0
KIF11	Kinesin-like protein KIF11	0.901714	Up	0
GNAI1	Guanine nucleotide-binding protein G(i) subunit alpha-1	0.901081	Up	0
MED31	Mediator of RNA polymerase II transcription subunit 31	0.901073	Up	0.0135542
PRKAG2	Protein kinase, AMP-activated, gamma 2 non-catalytic subunit, isoform CRA_a	0.900847	Up	3.4206e-13
WDFY2	cDNA FLJ25420 fis, clone TST03665	0.900628	Up	1.34905e-05
PPP1R3B	Protein phosphatase 1 regulatory subunit 3B	0.900142	Up	0
ELK3	ELK3, ETS-domain protein (SRF accessory protein 2), isoform CRA_a	0.899852	Up	0
TCP11L2	t-complex 11, testis-specific-like 2	0.897213	Up	0.00465503
KDM7A	Lysine-specific demethylase 7A	0.896812	Up	1.1462e-07
MKI67	Antigen KI-67	0.896631	Up	0
IGF2R	Insulin-like growth factor type II receptor	0.896438	Up	0
EYA4	cDNA FLJ61280, highly similar to Eyes absent homolog 4 (EC 3.1.3.48)	0.895871	Up	0.00767681
CPOX	Oxygen-dependent coproporphyrinogen-III oxidase, mitochondrial	0.895621	Up	3.82287e-05
ANKRD33B	ankyrin repeat domain 33B	0.894203	Up	0
PHTF2	Putative homeodomain transcription factor 2	0.893065	Up	0.000194021
MED26	cDNA, FLJ94385, highly similar to Homo sapiens cofactor required for Sp1 transcriptional activation, subunit 7, 70kDa (CRSP7), mRNA	0.892464	Up	0
C2orf43	chromosome 2 open reading frame 43	0.892463	Up	0
TP53BP2	cDNA FLJ50513, highly similar to Apoptosis-stimulating of p53 protein 2	0.892281	Up	0
NOC3L	Nucleolar complex protein 3 homolog	0.89093	Up	5.21805e-15
ZNF23	cDNA FLJ33720 fis, clone BRAWH2009590, highly similar to Zinc finger protein 23	0.890892	Up	2.92643e-09
FAM117B	family with sequence similarity 117, member B	0.890713	Up	1.11168e-08
DGKE	Diacylglycerol kinase epsilon	0.890398	Up	1.7507e-06
EPB41L5	Putative uncharacterized protein EPB41L5	0.88947	Up	9.07052e-14
SYTL3	cDNA FLJ61334, moderately similar to Synaptotagmin-like protein 3	0.888143	Up	0.0220305
RAB7L1	cDNA, FLJ93464, highly similar to Homo sapiens RAB7, member RAS oncogene family-like 1 (RAB7L1), mRNA	0.887941	Up	0
DDHD1	Phospholipase DDHD1	0.887786	Up	2.65518e-11
VPS26A	Vacuolar protein sorting-associated protein 26A	0.886346	Up	0
UBQLN1	Ubiquilin 1, isoform CRA_d	0.885983	Up	0
ITFG1	T-cell immunomodulatory protein	0.88558	Up	0
PARPBP	cDNA FLJ57674	0.885357	Up	5.56166e-05
VPS37B	Vacuolar protein sorting-associated protein 37B	0.883459	Up	0
SLC26A6	Solute carrier family 26 member 6	0.883313	Up	0
MCU	Calcium uniporter protein, mitochondrial	0.881884	Up	0
CALR	cDNA FLJ53009, highly similar to Calreticulin	0.881581	Up	0
PAPD5	PAP associated domain containing 5, isoform CRA_a	0.881064	Up	0
RAD51AP1	cDNA FLJ78249, highly similar to Homo sapiens RAD51 associated protein 1, mRNA	0.880968	Up	7.73093e-12
RCOR3	REST corepressor 3	0.880829	Up	1.12589e-11
POLR2D	Polymerase (RNA) II (DNA directed) polypeptide D, isoform CRA_a	0.88076	Up	1.48775e-06
RAB7A	cDNA FLJ55895, highly similar to Ras-related protein Rab-7	0.880557	Up	0
GPR137B	cDNA, FLJ93355, highly similar to Homo sapiens transmembrane 7 superfamily member 1 (upregulated in kidney) (TM7SF1), mRNA	0.880453	Up	8.01569e-06
C4orf3	Uncharacterized protein C4orf3	0.880139	Up	0
DHX40	cDNA FLJ34015 fis, clone FCBBF2002349, highly similar to Homo sapiens DEAH (Asp-Glu-Ala-His) box polypeptide 40 (DHX40), mRNA	0.87986	Up	0
DSG2	Desmoglein-2	0.879738	Up	0
SLC35F5	Solute carrier family 35, member F5, isoform CRA_c	0.878769	Up	1.11022e-16
SULT4A1	Sulfotransferase 4A1	0.878765	Up	0.0142275
ARPP19	cAMP-regulated phosphoprotein 19	0.874773	Up	0
ATAD1	cDNA FLJ54240, highly similar to ATPase family AAA domain-containing protein 1	0.874631	Up	0
ARFGAP3	ADP-ribosylation factor GTPase activating protein 3, isoform CRA_a	0.873696	Up	8.21565e-15
FBXO5	F-box only protein 5	0.873007	Up	6.95219e-10
GAREM	GRB2-associated and regulator of MAPK protein	0.872702	Up	1.11022e-16
WDR48	WD repeat domain 48, isoform CRA_c	0.871102	Up	0
TTBK2	Tau-tubulin kinase 2	0.868856	Up	6.66134e-16
GCLM	Glutamate-cysteine ligase, modifier subunit, isoform CRA_a	0.868685	Up	2.71816e-12
IRGQ	IRGQ protein	0.868309	Up	1.19394e-06
CSRNP1	AXIN1 up-regulated 1, isoform CRA_a	0.86811	Up	0
ANKIB1	Ankyrin repeat and IBR domain-containing protein 1	0.866604	Up	9.75886e-14
PHACTR2	Phosphatase and actin regulator 2	0.865921	Up	7.9825e-14
IL7R	Interleukin-7 receptor subunit alpha	0.865362	Up	6.73273e-05
ACOX2	cDNA FLJ58373, highly similar to Acyl-coenzyme A oxidase 2, peroxisomal (EC 1.17.99.3)	0.865213	Up	0.000489685
STT3B	Dolichyl-diphosphooligosaccharide--protein glycosyltransferase subunit STT3B	0.864221	Up	0
BNIP2	BCL2/adenovirus E1B 19 kDa protein-interacting protein 2	0.863386	Up	0
CLN8	Ceroid-lipofuscinosis, neuronal 8 (Epilepsy, progressive with mental retardation), isoform CRA_a	0.863136	Up	6.04985e-11
USP3	cDNA FLJ12869 fis, clone NT2RP2003713, highly similar to Ubiquitin carboxyl-terminal hydrolase 3 (EC 3.1.2.15)	0.862622	Up	0
TMEM38B	Trimeric intracellular cation channel type B	0.862486	Up	9.45432e-06
SPICE1	Spindle and centriole-associated protein 1	0.861924	Up	0
RGPD5	RANBP2-like and GRIP domain-containing protein 5/6	0.861709	Up	0.00555038
LMBRD1	Probable lysosomal cobalamin transporter	0.861606	Up	0.000430629
NKIRAS1	NFKB inhibitor interacting Ras-like 1, isoform CRA_a	0.861469	Up	2.17067e-08
TMEM50B	Transmembrane protein 50B	0.861254	Up	0.000453751
SRPK2	SFRS protein kinase 2, isoform CRA_b	0.861061	Up	0
WDR47	WD repeat-containing protein 47	0.860883	Up	0
LTN1	E3 ubiquitin-protein ligase listerin	0.860717	Up	0
RAB11FIP5	Putative uncharacterized protein GAF1	0.85995	Up	0
UBE2W	Ubiquitin-conjugating enzyme E2 W	0.859705	Up	4.91952e-06
SORT1	cDNA FLJ76489, highly similar to Homo sapiens sortilin 1 (SORT1), mRNA	0.859518	Up	0
PLEKHB2	Pleckstrin homology domain-containing family B member 2	0.858903	Up	0
R3HCC1L	Coiled-coil domain-containing protein R3HCC1L	0.858565	Up	6.77458e-13
KLHL30	kelch-like family member 30	0.857459	Up	0.0232067
GTF2H2C	cDNA FLJ55412, highly similar to TFIIH basal transcription factor complex p44 subunit	0.856786	Up	5.16532e-07
ZNF12	Zinc finger protein 12	0.856454	Up	0
ARL4D	ADP-ribosylation factor-like protein 4D	0.856417	Up	0
C15orf57	chromosome 15 open reading frame 57	0.856023	Up	0
TNIP2	TNFAIP3-interacting protein 2	0.854602	Up	0
USP9X	cDNA FLJ60509, highly similar to Probable ubiquitin carboxyl-terminalhydrolase FAF-X (EC 3.1.2.15)	0.8545	Up	0
FEM1B	Protein fem-1 homolog B	0.85432	Up	0
GTF2E1	General transcription factor IIE subunit 1	0.853476	Up	2.42397e-10
GAPVD1	GTPase activating protein and VPS9 domains 1, isoform CRA_b	0.853157	Up	0
RNPC3	RNA-binding protein 40	0.850091	Up	0.0148209
IRS2	Insulin receptor substrate-2	0.849585	Up	2.22045e-15
PRPF40A	Pre-mRNA-processing factor 40 homolog A	0.849545	Up	0
AHR	Aryl hydrocarbon receptor, isoform CRA_a	0.849022	Up	0
BORA	Protein aurora borealis	0.848891	Up	0
CLK3	cDNA FLJ76915, highly similar to Homo sapiens CDC-like kinase 3 (CLK3), transcript variant phclk3, mRNA	0.848685	Up	0
CA12	cDNA FLJ39526 fis, clone PUAEN2003018, highly similar to CARBONIC ANHYDRASE XII (EC 4.2.1.1)	0.848053	Up	0
SNX14	Sorting nexin-14	0.847637	Up	0
HAS3	Hyaluronan synthase 3 variant 2	0.847458	Up	1.08152e-08
TLDC1	cDNA FLJ75055	0.847004	Up	0
TNFSF14	Tumor necrosis factor ligand superfamily member 14	0.846215	Up	0.00285742
GTF2B	Transcription initiation factor IIB	0.845158	Up	5.7404e-08
TINAGL1	cDNA FLJ59706, highly similar to Tubulointerstitial nephritis antigen-like	0.845138	Up	0
HMHA1	Minor histocompatibility protein HA-1	0.845063	Up	3.23297e-13
PIBF1	Progesterone-induced-blocking factor 1	0.84499	Up	0
ANKRD50	Ankyrin repeat domain-containing protein 50	0.843637	Up	0
PFKFB3	cDNA FLJ54727, highly similar to 6-phosphofructo-2-kinase/fructose-2,6-biphosphatase 3	0.84363	Up	0
ULBP2	cDNA FLJ56582, highly similar to NKG2D ligand 2	0.843376	Up	1.37668e-14
SPRY4	Protein sprouty homolog 4	0.843112	Up	0
UBR3	Putative uncharacterized protein DKFZp686N10185	0.842195	Up	1.54099e-13
NOMO1	Nodal modulator 1	0.842065	Up	4.21885e-15
FXR1	cDNA FLJ58772, highly similar to Fragile X mental retardation syndrome-related protein 1	0.841305	Up	0
ZNF675	Zinc finger protein 675	0.841108	Up	3.50109e-05
NF1	Neurofibromin 1 (Neurofibromatosis, von Recklinghausen disease, Watson disease), isoform CRA_a	0.840612	Up	0
TBC1D20	TBC1 domain family member 20	0.840448	Up	0
DCBLD1	Discoidin, CUB and LCCL domain-containing protein 1	0.839422	Up	1.30673e-13
ALDH9A1	cDNA FLJ55534, highly similar to 4-trimethylaminobutyraldehyde dehydrogenase (EC 1.2.1.47)	0.839198	Up	0
ZNF397	Zinc finger protein 397, isoform CRA_b	0.839086	Up	5.63113e-05
CKS2	Cyclin-dependent kinases regulatory subunit 2	0.838753	Up	0.000388841
GCOM1	Protein GCOM1	0.838409	Up	0
RAB21	RAB21, member RAS oncogene family, isoform CRA_a	0.838314	Up	0
GCC2	GRIP and coiled-coil domain-containing protein 2	0.837254	Up	0
CPNE8	Copine-8	0.835586	Up	0.00122748
CKAP5	Cytoskeleton-associated protein 5	0.835426	Up	0
RNF14	cDNA FLJ13636 fis, clone PLACE1011160, highly similar to RING finger protein 14	0.834656	Up	1.80966e-14
DDAH1	cDNA, FLJ92778, Homo sapiens dimethylarginine dimethylaminohydrolase 1 (DDAH1), mRNA	0.833464	Up	2.05597e-10
APIP	Methylthioribulose-1-phosphate dehydratase	0.833435	Up	0.00170098
POFUT2	cDNA FLJ76271, highly similar to Homo sapiens protein O-fucosyltransferase 2 (POFUT2), transcript variant 3, mRNA	0.831784	Up	0
PRPF39	Pre-mRNA-processing factor 39	0.830852	Up	2.04652e-08
MPZL1	Myelin protein zero-like 1, isoform CRA_a	0.829976	Up	0
LOXL2	cDNA FLJ53707, highly similar to Lysyl oxidase homolog 2 (EC 1.4.3.-)	0.829719	Up	0
PDIA6	Protein disulfide-isomerase A6	0.829514	Up	0
TM9SF3	Dinucleotide oxidase disulfide thiol exchanger 3 superfamily member 3	0.828445	Up	0
B3GNT1	UDP-GlcNAc:betaGal beta-1,3-N-acetylglucosaminyltransferase 6, isoform CRA_a	0.82813	Up	0
CELF1	CUGBP Elav-like family member 1	0.827937	Up	0
GTF2E2	Transcription initiation factor IIE subunit beta	0.826974	Up	0
CCDC88B	Coiled-coil domain-containing protein 88B	0.826945	Up	0
CORO1C	cDNA, FLJ78964, highly similar to Coronin-1C	0.8243	Up	0
TMEM45A	Transmembrane protein 45A, isoform CRA_a	0.824079	Up	7.43849e-15
PIM2	Pim-2 oncogene, isoform CRA_a	0.822826	Up	0
DENND1B	DENN domain-containing protein 1B	0.822716	Up	1.4344e-11
IARS2	cDNA FLJ75180, highly similar to Homo sapiens mitochondrial isoleucine tRNA synthetase, mRNA	0.822551	Up	0
P4HA2	Prolyl 4-hydroxylase subunit alpha-2	0.822536	Up	0
ZMYND8	Protein kinase C-binding protein 1	0.82237	Up	0
RAB2B	cDNA FLJ59988, highly similar to Ras-related protein Rab-2B	0.822244	Up	2.63215e-07
LAMB1	Laminin subunit beta-1	0.822151	Up	0
LBR	Lamin B receptor, isoform CRA_a	0.821728	Up	0
SOCS5	Suppressor of cytokine signaling 5	0.821317	Up	1.92845e-10
FAS	Truncated tumor necrosis factor receptor superfamily member 6	0.820839	Up	0.000945836
MIDN	Midnolin	0.820486	Up	0
ZNF432	HCG2008146, isoform CRA_c	0.820238	Up	0.000159688
KDM5A	cDNA FLJ50247, highly similar to Jumonji/ARID domain-containing protein 1A	0.820227	Up	0
PTBP3	ROD1 regulator of differentiation 1 (S. pombe), isoform CRA_b	0.820152	Up	0
DAPK1	Death-associated protein kinase beta	0.819452	Up	0
RBM33	RNA-binding protein 33	0.818968	Up	0
THRB	Thyroid hormone receptor beta isoform	0.818623	Up	1.92026e-05
WEE1	Wee1-like protein kinase	0.817788	Up	0
KIAA0907	cDNA FLJ77018, highly similar to Homo sapiens BLOM7 gamma (BLOM7) mRNA	0.817442	Up	0
GAS2L3	Growth arrest-specific 2 like 3, isoform CRA_a	0.817204	Up	3.14948e-12
MEAF6	Chromatin modification-related protein MEAF6	0.817146	Up	0
WASL	cDNA FLJ76749, highly similar to Homo sapiens Wiskott-Aldrich syndrome-like (WASL), mRNA	0.816511	Up	0
RPIA	Ribose-5-phosphate isomerase	0.81607	Up	0
SASH1	SAM and SH3 domain-containing protein 1	0.816053	Up	3.41949e-14
STX3	cDNA FLJ52253, highly similar to Mus musculus syntaxin 3 (Stx3), transcript variant C, mRNA	0.815872	Up	1.11022e-16
WWTR1	WW domain-containing transcription regulator protein 1	0.815228	Up	0
SNAPC3	snRNA-activating protein complex subunit 3	0.814331	Up	0
CUL2	cDNA FLJ50125, highly similar to Cullin-2	0.812941	Up	0
MIER3	Mesoderm induction early response protein 3	0.811463	Up	6.87312e-11
DNAJC5	Putative uncharacterized protein DKFZp761N1221	0.811001	Up	0
ABI1	Abl interactor 1	0.810939	Up	8.01513e-08
TROVE2	TROVE domain family, member 2, isoform CRA_b	0.810302	Up	1.70332e-08
KIF23	Kinesin-like protein KIF23	0.809858	Up	0
ZNF24	Zinc finger protein 24 (KOX 17), isoform CRA_b	0.809553	Up	0
SNX25	cDNA FLJ38342 fis, clone FCBBF3028188, highly similar to Homo sapiens sorting nexin 25 (SNX25), mRNA	0.808482	Up	7.00662e-13
PIP4K2A	cDNA FLJ51838, highly similar to Phosphatidylinositol-4-phosphate 5-kinase type-2 alpha (EC 2.7.1.68)	0.808312	Up	1.56754e-09
RAB12	Ras-related protein Rab-12	0.808176	Up	4.32822e-07
IFNGR1	Interferon gamma receptor 1	0.807895	Up	0
SKA1	Spindle and kinetochore-associated protein 1	0.80748	Up	6.04163e-07
EXOC8	Exocyst complex component 8	0.807296	Up	1.21684e-07
CKAP2L	Cytoskeleton-associated protein 2-like	0.806999	Up	0
GDI1	cDNA FLJ58843, highly similar to Rab GDP dissociation inhibitor alpha	0.806596	Up	0
YRDC	YrdC domain-containing protein, mitochondrial	0.806129	Up	0
SELT	cDNA FLJ60886, highly similar to Selenoprotein T	0.806112	Up	1.61616e-10
HSDL1	Inactive hydroxysteroid dehydrogenase-like protein 1	0.805952	Up	0
STAG2	Cohesin subunit SA-2	0.805671	Up	0
CNOT1	CCR4-NOT transcription complex subunit 1	0.805351	Up	0
RAB11FIP2	Rab11 family-interacting protein 2	0.805036	Up	4.84577e-05
LYST	Lysosomal-trafficking regulator	0.804992	Up	6.25389e-13
KATNA1	Katanin p60 ATPase-containing subunit A1	0.804701	Up	7.16031e-09
CCDC68	coiled-coil domain containing 68	0.804302	Up	2.9976e-15
PTPN4	Tyrosine-protein phosphatase non-receptor type 4	0.803848	Up	1.20404e-12
MAP1LC3B2	Microtubule-associated proteins 1A/1B light chain 3 beta 2	0.803671	Up	7.60208e-08
FAM168A	family with sequence similarity 168, member A	0.803271	Up	0
PTGFRN	SMAP-6	0.802722	Up	0
PDCD6IP	Programmed cell death 6-interacting protein	0.802534	Up	0
GPT2	Glutamic pyruvate transaminase (Alanine aminotransferase) 2, isoform CRA_b	0.802361	Up	0
CMTR2	Cap-specific mRNA (nucleoside-2'-O-)-methyltransferase 2	0.802148	Up	0
CAMSAP2	cDNA FLJ44873 fis, clone BRAMY2023939, highly similar to Homo sapiens calmodulin regulated spectrin-associated protein 1-like 1 (CAMSAP1L1), mRNA	0.80091	Up	0
ERI1	Three prime histone mRNA exonuclease 1, isoform CRA_b	0.800549	Up	3.34985e-09
BAIAP3	BAI1-associated protein 3	0.800493	Up	0.00014048
SETD8	N-lysine methyltransferase SETD8	0.799461	Up	0
ZNRF1	E3 ubiquitin-protein ligase ZNRF1	0.79922	Up	0
HSPH1	Heat shock 105kDa/110kDa protein 1, isoform CRA_a	0.798932	Up	0
USP16	cDNA FLJ57202, highly similar to Ubiquitin carboxyl-terminal hydrolase 16 (EC 3.1.2.15)	0.798555	Up	1.61766e-07
FAM135A	family with sequence similarity 135, member A	0.798549	Up	0.000591312
MMGT1	Membrane magnesium transporter 1	0.797474	Up	0.00260965
PGK1	Phosphoglycerate kinase 1	0.796643	Up	0
CCNI	Cyclin I, isoform CRA_a	0.796565	Up	0
CYP4F3	Cytochrome P450, family 4, subfamily F, polypeptide 3, isoform CRA_b	0.795487	Up	0.00336791
SUGP2	Splicing factor, arginine/serine-rich 14, isoform CRA_a	0.795005	Up	0
FOXO3	Forkhead box protein O3	0.794684	Up	0
SNX4	Sorting nexin-4	0.793532	Up	5.55112e-16
PIAS4	cDNA FLJ12419 fis, clone MAMMA1003047, highly similar to Protein inhibitor of activated STAT protein 4	0.793354	Up	1.11022e-16
DENND5A	cDNA FLJ43455 fis, clone OCBBF2035110, highly similar to Rab6-interacting protein 1	0.793134	Up	0
APOL1	Apolipoprotein L, 1, isoform CRA_b	0.793051	Up	0
DYRK2	Dual-specificity tyrosine-phosphorylation-regulated kinase 2	0.791849	Up	0
C19orf26	Protein Dos	0.791145	Up	5.42049e-06
FAM214A	family with sequence similarity 214, member A	0.790423	Up	0.000182578
LATS2	LATS, large tumor suppressor, homolog 2 (Drosophila), isoform CRA_a	0.790193	Up	0
RBM15	Putative RNA-binding protein 15	0.789963	Up	0
SPRYD7	SPRY domain containing 7	0.78953	Up	0.00201154
IPO7	cDNA FLJ14986 fis, clone Y79AA1000784, highly similar to Importin-7	0.789365	Up	0
HIVEP2	cDNA FLJ56919, highly similar to Human immunodeficiency virus type Ienhancer-binding protein 2	0.788561	Up	2.11032e-05
POLR2B	RpB2	0.788481	Up	0
NFAT5	Nuclear factor of activated T-cells 5, tonicity-responsive, isoform CRA_b	0.788405	Up	0
POLQ	DNA polymerase theta	0.787707	Up	0
FAM217B	family with sequence similarity 217, member B	0.787444	Up	0
IGHMBP2	DNA-binding protein SMUBP-2	0.78659	Up	0
NEDD4	E3 ubiquitin-protein ligase NEDD4	0.786527	Up	0
DLD	cDNA FLJ56112, highly similar to Dihydrolipoyl dehydrogenase, mitochondrial (EC 1.8.1.4)	0.78506	Up	0
RUFY2	RUN and FYVE domain-containing protein 2	0.784273	Up	0.000554971
USP33	Ubiquitin carboxyl-terminal hydrolase 33	0.784264	Up	2.86438e-14
ARL4C	ADP-ribosylation factor-like 4C, isoform CRA_a	0.783837	Up	0.00247523
SPAG9	cDNA FLJ58257, highly similar to C-jun-amino-terminal kinase-interacting protein4	0.78336	Up	0
ZNF888	Zinc finger protein 888	0.782829	Up	0.0130072
PAX6	cDNA FLJ90400 fis, clone NT2RP2005941, highly similar to Paired box protein Pax-6	0.782104	Up	0
SMAP1	cDNA FLJ75639, highly similar to Homo sapiens stromal membrane-associated protein 1, mRNA	0.781733	Up	0
CTR9	RNA polymerase-associated protein CTR9 homolog	0.781643	Up	0
PLAA	Phospholipase A-2-activating protein	0.781113	Up	0
UBR7	Putative E3 ubiquitin-protein ligase UBR7	0.780913	Up	0
ZNF330	cDNA FLJ58986, highly similar to Zinc finger protein 330	0.780779	Up	6.18542e-08
C17orf58	chromosome 17 open reading frame 58	0.780472	Up	9.69894e-05
KIF14	Kinesin-like protein KIF14	0.780422	Up	0
MAPK1	Mitogen-activated protein kinase 1	0.780389	Up	0
GID4	GID complex subunit 4	0.779695	Up	1.08309e-09
MAN1B1	Endoplasmic reticulum mannosyl-oligosaccharide 1,2-alpha-mannosidase	0.779135	Up	0
SCOC	Short coiled-coil protein	0.779029	Up	0.00182069
NAA50	N-alpha-acetyltransferase 50	0.777931	Up	0
HUS1	HUS1 checkpoint homolog (S. pombe)	0.776817	Up	0
SH3BP2	SH3 domain-binding protein 2	0.776158	Up	9.47048e-07
PER1	Period 1	0.775675	Up	0
NIPA1	Non imprinted in Prader-Willi/Angelman syndrome 1, isoform CRA_a	0.775636	Up	0
DPP9	Dipeptidyl peptidase 9	0.77553	Up	0
SPATA2	Spermatogenesis-associated protein 2	0.775426	Up	0
SMC3	cDNA, FLJ79494, highly similar to Structural maintenance of chromosome 3	0.775414	Up	0
HMOX1	Heme oxygenase 1	0.774962	Up	0
MKRN2	Probable E3 ubiquitin-protein ligase makorin-2	0.774591	Up	0
TXLNG	Gamma-taxilin	0.77443	Up	0
RAB6A	RAB6A, member RAS oncogene family, isoform CRA_b	0.773921	Up	0
GM2A	cDNA FLJ51277, highly similar to Ganglioside GM2 activator	0.773782	Up	0
IRF7	Interferon regulatory factor 7, isoform CRA_a	0.77322	Up	0.000300344
JMJD1C	Probable JmjC domain-containing histone demethylation protein 2C	0.773131	Up	0
GDAP2	Ganglioside-induced differentiation-associated protein 2	0.77303	Up	7.04814e-06
CENPA	Histone H3-like centromeric protein A	0.772765	Up	1.22983e-09
DEPDC1B	cDNA FLJ55356, highly similar to Homo sapiens DEP domain containing 1B (DEPDC1B), mRNA	0.772123	Up	2.22045e-16
SMG1	Serine/threonine-protein kinase SMG1	0.771659	Up	0
MRPS6	28S ribosomal protein S6, mitochondrial	0.771253	Up	0
TMEM59	Transmembrane protein 59, isoform CRA_e	0.77122	Up	0
CYLD	Cylindromatosis (Turban tumor syndrome), isoform CRA_b	0.770641	Up	0
FYTTD1	UAP56-interacting factor	0.76939	Up	0
MFSD10	Major facilitator superfamily domain-containing protein 10	0.769262	Up	2.22045e-16
ETS1	cDNA FLJ75737, highly similar to Homo sapiens v-ets erythroblastosis virus E26 oncogene homolog 1 (avian) (ETS1), mRNA	0.769188	Up	0
LRRFIP1	Leucine-rich repeat flightless-interacting protein 1	0.769069	Up	0
HYOU1	Hypoxia up-regulated 1, isoform CRA_a	0.768797	Up	0
TMED1	Transmembrane emp24 domain-containing protein 1	0.768705	Up	0
IRF9	cDNA FLJ61271, highly similar to Transcriptional regulator ISGF3 subunit gamma	0.768191	Up	6.6198e-11
SYPL1	Synaptophysin-like 1, isoform CRA_a	0.767172	Up	0
PDP1	Protein phosphatase 2C, magnesium-dependent, catalytic subunit, isoform CRA_a	0.766551	Up	3.21219e-11
RBMS1	cDNA FLJ61322, highly similar to RNA-binding motif,single-stranded-interacting protein 1	0.766411	Up	0
CALU	Calumenin, isoform CRA_a	0.766304	Up	0
TGFB1	Transforming growth factor, beta 1 (Camurati-Engelmann disease), isoform CRA_a	0.766153	Up	0
HJURP	Holliday junction recognition protein	0.765073	Up	0
EPB41L2	cDNA FLJ54004, moderately similar to Band 4.1-like protein 2	0.76486	Up	0
LOC102724426	Sjoegren syndrome nuclear autoantigen 1 homolog	0.764736	Up	0.00130288
HDAC9	Histone deacetylase 9	0.764736	Up	1.81609e-11
CAPZA1	Capping protein (Actin filament) muscle Z-line, alpha 1, isoform CRA_a	0.764707	Up	0
ABCB6	ATP-binding cassette, sub-family B (MDR/TAP), member 6, isoform CRA_f	0.764485	Up	0
IFFO2	Intermediate filament family orphan 2	0.763422	Up	0
AIDA	Axin interactor, dorsalization-associated protein	0.763042	Up	1.29131e-06
KCTD2	BTB/POZ domain-containing protein KCTD2	0.762818	Up	4.55191e-15
PPIL3	Peptidyl-prolyl cis-trans isomerase-like 3	0.762726	Up	7.60959e-08
ZNF721	Zinc finger protein 721	0.762553	Up	4.85747e-06
PNMA1	Paraneoplastic antigen Ma1	0.762234	Up	0
PDIA3	cDNA FLJ59460, highly similar to Protein disulfide-isomerase A3 (EC 5.3.4.1)	0.762209	Up	0
MRGBP	MRG/MORF4L-binding protein	0.762043	Up	0
B3GNT5	cDNA FLJ34155 fis, clone FCBBF3013205, highly similar to Homo sapiens UDP-GlcNAc:betaGal beta-1,3-N-acetylglucosaminyltransferase 5 (B3GNT5), mRNA	0.761628	Up	9.11497e-09
SPRED2	cDNA FLJ31917 fis, clone NT2RP7004925, highly similar to Sprouty-related, EVH1 domain-containing protein 2	0.761248	Up	0
MYO1B	MYO1B variant protein	0.759542	Up	0
ARL13B	cDNA FLJ55982, highly similar to Homo sapiens ADP-ribosylation factor-like 2-like 1 (ARL2L1), transcript variant 1, mRNA	0.758705	Up	1.4597e-05
SGOL1	Shugoshin-like 1 (S. pombe), isoform CRA_b	0.75858	Up	1.10021e-05
KCNK1	Potassium channel, subfamily K, member 1, isoform CRA_a	0.758534	Up	0
CWC25	CWC25 spliceosome-associated protein homolog (S. cerevisiae)	0.758447	Up	7.77156e-16
SEC23A	cDNA FLJ55960, highly similar to Protein transport protein Sec23A	0.757807	Up	0
RASA2	cDNA FLJ60904, highly similar to Ras GTPase-activating protein 2	0.757409	Up	2.86299e-07
FOPNL	LisH domain-containing protein FOPNL	0.757118	Up	7.99361e-15
BTBD1	BTB (POZ) domain containing 1, isoform CRA_a	0.757101	Up	0
FBXW11	cDNA FLJ54601, highly similar to F-box/WD repeat protein 11	0.756848	Up	0
CSNK2A3	Casein kinase II subunit alpha	0.756439	Up	0
PRRG4	Transmembrane gamma-carboxyglutamic acid protein 4	0.755251	Up	0.0251206
SLC20A1	Solute carrier family 20 (Phosphate transporter), member 1	0.75516	Up	0
ORC3	cDNA FLJ59790, highly similar to Origin recognition complex subunit 3	0.755102	Up	7.73702e-09
PSMD2	cDNA FLJ53357, highly similar to 26S proteasome non-ATPase regulatory subunit 2	0.755062	Up	0
USP24	Ubiquitin carboxyl-terminal hydrolase 24	0.753526	Up	0
EMC7	Chromosome 15 open reading frame 24, isoform CRA_b	0.753366	Up	0
TEC	Tyrosine-protein kinase Tec	0.752458	Up	0.011529
TXNRD1	Thioredoxin reductase 1, cytoplasmic	0.751342	Up	0
S100A2	Protein S100-A2	0.750899	Up	0.0112365
RNF168	E3 ubiquitin-protein ligase RNF168	0.750362	Up	9.17044e-14
ZNF697	Zinc finger protein 697	0.750115	Up	5.91164e-05
LIMK1	cDNA FLJ75611, highly similar to Homo sapiens LIM domain kinase 1 (LIMK1), transcript variant 1, mRNA	0.750062	Up	0
RAB40C	Ras-related protein Rab-40C	0.749536	Up	0
LEMD3	LEM domain containing 3, isoform CRA_a	0.748674	Up	0
GCNT2	cDNA FLJ76191, highly similar to Homo sapiens glucosaminyl (N-acetyl) transferase 2, I-branching enzyme (GCNT2), transcript variant 2, mRNA	0.748297	Up	8.9805e-07
BNIP3L	BCL2/adenovirus E1B 19 kDa protein-interacting protein 3-like	0.747856	Up	0
PXDN	Peroxidasin homolog	0.747521	Up	0
ZBTB44	Zinc finger and BTB domain-containing protein 44	0.747332	Up	2.1945e-08
PHF21A	PHD finger protein 21A	0.747001	Up	0
TNFRSF10D	Tumor necrosis factor receptor superfamily member 10D	0.746999	Up	2.34235e-12
SLC9A1	Sodium/hydrogen exchanger 1	0.746953	Up	0
CLCN5	Chloride channel protein	0.746599	Up	1.35632e-10
GNS	Glucosamine (N-acetyl)-6-sulfatase (Sanfilippo disease IIID), isoform CRA_a	0.746344	Up	0
TAF1A	cDNA FLJ77843, highly similar to Homo sapiens TATA box binding protein (TBP)-associated factor, RNA polymerase I, A, 48kDa (TAF1A), transcript variant 1, mRNA	0.74569	Up	4.69119e-05
ELMOD2	ELMO domain-containing protein 2	0.745412	Up	0.0231998
RRAGA	Ras-related GTP-binding protein A	0.74528	Up	0
DCUN1D1	DCN1-like protein 1	0.745266	Up	3.13797e-05
METTL21B	Protein-lysine methyltransferase METTL21B	0.745131	Up	1.57732e-05
HIF1A	Hypoxia-inducible factor 1, alpha subunit (Basic helix-loop-helix transcription factor), isoform CRA_a	0.744927	Up	0
NUP35	Nucleoporin NUP53	0.744486	Up	2.4168e-05
CTDP1	RNA polymerase II subunit A C-terminal domain phosphatase	0.744051	Up	0.00590432
FAM103A1	RNMT-activating mini protein	0.743657	Up	0.00148208
PEX13	Peroxisomal membrane protein PEX13	0.743643	Up	0.000382083
ICAM5	Intercellular adhesion molecule 5, telencephalin	0.74241	Up	9.05449e-08
HAUS2	Centrosomal protein 27kDa, isoform CRA_a	0.741769	Up	4.45474e-10
APPL1	DCC-interacting protein 13-alpha	0.74142	Up	0
MNAT1	Menage a trois homolog 1, cyclin H assembly factor (Xenopus laevis), isoform CRA_b	0.740998	Up	0.0428769
MZT1	Mitotic-spindle organizing protein 1	0.740883	Up	6.88012e-09
DYNC2LI1	Cytoplasmic dynein 2 light intermediate chain 1	0.740456	Up	5.01022e-10
VKORC1	Vitamin K epoxide reductase complex subunit 1	0.740153	Up	0
LEO1	RNA polymerase-associated protein LEO1	0.739898	Up	0
ZNF644	Zinc finger protein 644	0.739513	Up	0
PAFAH1B2	Platelet-activating factor acetylhydrolase IB subunit beta	0.73817	Up	2.09055e-13
RBM39	cDNA FLJ44170 fis, clone THYMU2035319, highly similar to RNA-binding region-containing protein 2	0.737481	Up	0
MPP5	MAGUK p55 subfamily member 5	0.737366	Up	0
CTDSPL2	CTD (Carboxy-terminal domain, RNA polymerase II, polypeptide A) small phosphatase like 2, isoform CRA_a	0.736622	Up	0
B4GALT5	Beta-1,4-galactosyltransferase 5	0.73562	Up	0
CCNC	cDNA FLJ77471, highly similar to Homo sapiens cyclin C (CCNC), transcript variant 1, mRNA	0.735517	Up	6.60583e-14
ZKSCAN8	Zinc finger protein 192, isoform CRA_a	0.735497	Up	2.40896e-12
ESYT2	Extended synaptotagmin-2	0.735384	Up	0
L2HGDH	cDNA FLJ76725, highly similar to Homo sapiens L-2-hydroxyglutarate dehydrogenase (L2HGDH), mRNA	0.734727	Up	6.60503e-08
FBXO8	cDNA FLJ41746 fis, clone HSYRA2006049, highly similar to F-box only protein 8	0.734274	Up	1.17666e-06
PGAM1	cDNA FLJ53048, highly similar to Phosphoglycerate mutase 1 (EC 5.4.2.1)	0.733577	Up	2.3067e-06
CEP120	Centrosomal protein of 120 kDa	0.732695	Up	0.00054036
CCPG1	Cell cycle progression protein 1	0.732603	Up	0
SDCCAG8	Serologically defined colon cancer antigen 8	0.732447	Up	3.41035e-09
MIA3	Melanoma inhibitory activity protein 3	0.731775	Up	0
MTMR3	Myotubularin related protein 3, isoform CRA_d	0.731483	Up	0
STK40	Serine/threonine-protein kinase 40	0.7314	Up	0
IL6R	Interleukin-6 receptor subunit alpha	0.730884	Up	5.81914e-08
ZNF652	cDNA FLJ75819, highly similar to Homo sapiens zinc finger protein 652 (ZNF652), mRNA	0.730274	Up	1.16573e-14
RCE1	RCE1 homolog, prenyl protein peptidase (S. cerevisiae), isoform CRA_a	0.729913	Up	0
VCPIP1	Deubiquitinating protein VCIP135	0.729833	Up	0.000360973
ZNF341	cDNA FLJ39436 fis, clone PROST2004739, highly similar to Zinc finger protein 341	0.729023	Up	2.03526e-07
TMEM234	Transmembrane protein 234	0.728822	Up	0.00271873
GREB1L	GREB1-like protein	0.727637	Up	0
USP34	Ubiquitin carboxyl-terminal hydrolase 34	0.726901	Up	0
LMAN1	Lectin, mannose-binding, 1, isoform CRA_b	0.726452	Up	0
AP1G1	cDNA FLJ30560 fis, clone BRAWH2004217, highly similar to AP-1 complex subunit gamma-1	0.726414	Up	0
PPP6R1	Serine/threonine-protein phosphatase 6 regulatory subunit 1	0.726296	Up	0
HDAC8	cDNA FLJ57974, highly similar to Histone deacetylase 8	0.725987	Up	0
TM9SF2	Transmembrane 9 superfamily member 2	0.725068	Up	0
IL18BP	Interleukin 18 binding protein, isoform CRA_d	0.724989	Up	1.83328e-07
XIAP	cDNA, FLJ94517, highly similar to Homo sapiens baculoviral IAP repeat-containing 4 (BIRC4), mRNA	0.724902	Up	4.14088e-08
ARID5A	cDNA FLJ54879, highly similar to Homo sapiens AT rich interactive domain 5A (MRF1-like) (ARID5A), transcript variant 1, mRNA	0.724856	Up	0.000964965
NR6A1	Nuclear receptor subfamily 6 group A member 1	0.724462	Up	0.00701804
INPP5F	Phosphatidylinositide phosphatase SAC2	0.724342	Up	0.0141127
SMCHD1	Structural maintenance of chromosomes flexible hinge domain-containing protein 1	0.72411	Up	0
UGP2	UTP--glucose-1-phosphate uridylyltransferase	0.723805	Up	0
ELL	cDNA FLJ75279, highly similar to Homo sapiens elongation factor RNA polymerase II (ELL), mRNA	0.722985	Up	0
NGEF	cDNA FLJ59455, highly similar to Homo sapiens neuronal guanine nucleotide exchange factor (NGEF), mRNA	0.72158	Up	0
ARHGAP19	Rho GTPase-activating protein 19	0.72148	Up	3.91576e-06
ELMSAN1	Chromosome 14 open reading frame 43, isoform CRA_a	0.720336	Up	0
ECI2	Peroxisomal D3,D2-enoyl-CoA isomerase, isoform CRA_a	0.719952	Up	0
KIF1B	cDNA FLJ58122, highly similar to Kinesin-like protein KIF1B	0.719389	Up	0
PARP4	PARP4 protein	0.719169	Up	0
FAM110A	Protein FAM110A	0.71868	Up	0.00328692
ULK1	Serine/threonine-protein kinase ULK1	0.718658	Up	2.70894e-14
SNRNP200	SNRNP200 protein	0.718496	Up	0
SLMAP	cDNA FLJ54546, highly similar to Homo sapiens sarcolemma associated protein (SLMAP), mRNA	0.717814	Up	0
GRB2	cDNA, FLJ96637, Homo sapiens growth factor receptor-bound protein 2 (GRB2), mRNA	0.717701	Up	0
UBALD2	UBA-like domain containing 2	0.71768	Up	1.11022e-16
LARP1B	La ribonucleoprotein domain family, member 2, isoform CRA_d	0.71762	Up	0.000774281
DIP2B	Putative uncharacterized protein DKFZp686M1483	0.716994	Up	0
BTG3	Protein BTG3	0.715978	Up	0
IRAK2	cDNA, FLJ93282, highly similar to Homo sapiens interleukin-1 receptor-associated kinase 2 (IRAK2),mRNA	0.715621	Up	0
SAFB	cDNA FLJ76656, highly similar to Homo sapiens scaffold attachment factor B (SAFB), mRNA	0.715042	Up	0
SLC30A1	Putative zinc transporter 1	0.714702	Up	0
ZNF143	Zinc finger protein 143	0.714259	Up	2.22045e-16
KPNA4	Importin subunit alpha-3	0.714219	Up	0
NOTCH1	NOTCH1 variant	0.714104	Up	4.44089e-15
RAB4A	HRES-1/RAB4 variant	0.713832	Up	0
MICU2	Calcium uptake protein 2, mitochondrial	0.713753	Up	7.05272e-09
METTL15	Probable methyltransferase-like protein 15	0.712593	Up	0.000265222
MFSD8	cDNA FLJ50485	0.712249	Up	0.000515249
TLK1	cDNA FLJ77613, highly similar to Homo sapiens tousled-like kinase 1 (TLK1), mRNA	0.712236	Up	1.68717e-11
UGGT1	cDNA FLJ77398, highly similar to Homo sapiens UDP-glucose ceramide glucosyltransferase-like 1, transcript variant 2, mRNA	0.712231	Up	0
RAB5A	RAB5A, member RAS oncogene family, isoform CRA_a	0.711911	Up	0
MED17	cDNA FLJ55364, highly similar to CRSP complex subunit 6	0.711442	Up	8.77076e-15
HSPA14	Heat shock 70kDa protein 14, isoform CRA_b	0.710848	Up	0
NUS1	cDNA FLJ43129 fis, clone CTONG3005648	0.710648	Up	1.92104e-11
SNX9	cDNA FLJ45417 fis, clone BRHIP3033811, highly similar to Sorting nexin-9	0.710602	Up	8.10463e-15
TRIM37	cDNA FLJ12639 fis, clone NT2RM4001938, highly similar to Tripartite motif-containing protein 37	0.709974	Up	9.99201e-16
TFPI	Tissue factor pathway inhibitor (Lipoprotein-associated coagulation inhibitor) variant	0.708341	Up	0
ARMC1	Armadillo repeat-containing protein 1	0.707922	Up	1.67644e-14
ZNF519	Zinc finger protein 519 variant	0.707811	Up	0.0135253
SHB	SH2 domain-containing adapter protein B	0.707707	Up	0
RBM27	cDNA FLJ16787 fis, clone PLACE6013222, weakly similar to Mus musculus RNA binding motif protein 26 (Rbm26), mRNA	0.707691	Up	0
IREB2	Iron-responsive element-binding protein 2	0.707593	Up	0
GFPT2	cDNA, FLJ95375, highly similar to Homo sapiens glutamine-fructose-6-phosphate transaminase 2 (GFPT2), mRNA	0.707394	Up	0
PHF13	PHD finger protein 13	0.707208	Up	0
SLC35A3	UDP-N-acetylglucosamine transporter	0.706615	Up	1.11022e-16
ZNF451	Zinc finger protein 451	0.706614	Up	1.11022e-16
TRMT11	tRNA (guanine(10)-N2)-methyltransferase homolog	0.706389	Up	5.57188e-07
ATP6V1G1	ATPase, H+ transporting, lysosomal 13kDa, V1 subunit G1, isoform CRA_a	0.70632	Up	0
CUL3	Cullin 3, isoform CRA_a	0.705679	Up	0
LDLR	Low density lipoprotein receptor (Familial hypercholesterolemia), isoform CRA_b	0.705607	Up	0
LZTS3	Leucine zipper putative tumor suppressor 3	0.705073	Up	0.000893288
HOXA1	Homeobox protein Hox-A1	0.704879	Up	6.48397e-05
GDA	Guanine deaminase, isoform CRA_b	0.704753	Up	0
ASUN	Protein asunder homolog	0.704252	Up	0
ZIC2	Zic family member 2 (Odd-paired homolog, Drosophila), isoform CRA_a	0.704175	Up	0.00169596
ZNF562	Zinc finger protein 562, isoform CRA_a	0.704037	Up	0.000940911
FAM210A	Protein FAM210A	0.703919	Up	2.65343e-14
PRPF8	cDNA FLJ57882, highly similar to Pre-mRNA-processing-splicing factor 8	0.703862	Up	0
MSL2	cDNA FLJ76454, highly similar to Homo sapiens ring finger protein 184 (RNF184), mRNA	0.703447	Up	1.03685e-09
ARNT	cDNA FLJ75039, highly similar to Homo sapiens aryl hydrocarbon receptor nuclear translocator (ARNT), transcript variant 3, mRNA	0.70344	Up	0
C1QL1	C1q-related factor	0.703204	Up	2.16172e-12
PSMD10	26S proteasome non-ATPase regulatory subunit 10	0.703007	Up	0
UBE2G1	Ubiquitin-conjugating enzyme E2 G1	0.702811	Up	0
FEM1C	Protein fem-1 homolog C	0.702334	Up	4.92509e-05
TXNIP	Thioredoxin interacting protein, isoform CRA_a	0.700997	Up	0
XPOT	cDNA FLJ75831, highly similar to Homo sapiens exportin, tRNA (nuclear export receptor for tRNAs) (XPOT), mRNA	0.70093	Up	0
PAIP2	Polyadenylate-binding protein-interacting protein 2	0.700887	Up	3.33067e-16
UBA6	Ubiquitin-activating enzyme E1-like 2, isoform CRA_a	0.700867	Up	3.11658e-08
SEPT7	Septin 7 variant 4	0.699963	Up	0
ZNF160	Zinc finger protein 160, isoform CRA_c	0.699582	Up	0
SS18L1	Calcium-responsive transactivator	0.699436	Up	0
UBR2	cDNA FLJ45378 fis, clone BRHIP3020046, highly similar to Ubiquitin-protein ligase E3 componentN-recognin-2 (EC 6.-.-.-)	0.699104	Up	0
BTAF1	TATA-binding protein-associated factor 172	0.698798	Up	0
ACTR6	Actin-related protein 6	0.698683	Up	0.000932531
PPM1A	Protein phosphatase 1A (Formerly 2C), magnesium-dependent, alpha isoform, isoform CRA_a	0.698368	Up	0.00130378
FGFRL1	FGFRL1 protein	0.697685	Up	0
PRKAB2	cDNA, FLJ79082, weakly similar to 5'-AMP-activated protein kinase subunit beta-2	0.697586	Up	4.15942e-10
UAP1	UDP-N-acetylhexosamine pyrophosphorylase	0.697399	Up	0
CHRNA5	Neuronal acetylcholine receptor subunit alpha-5	0.697386	Up	0.0430913
NUMB	Numb homolog (Drosophila), isoform CRA_d	0.696942	Up	0
ARL8B	ADP-ribosylation factor-like 8B, isoform CRA_b	0.696892	Up	0
BCL6	B-cell CLL/lymphoma 6	0.696015	Up	0
SESTD1	SEC14 domain and spectrin repeat-containing protein 1	0.695394	Up	0
FNBP1	cDNA FLJ59670, highly similar to Homo sapiens formin binding protein 1 (FNBP1), mRNA	0.69538	Up	0
C11orf82	cDNA FLJ61316	0.695281	Up	1.21393e-11
TAX1BP1	Tax1-binding protein 1	0.695152	Up	0
TAB2	cDNA FLJ57993, highly similar to Mitogen-activated protein kinase kinase kinase7-interacting protein 2	0.694486	Up	0
AKAP12	A-kinase anchor protein 12	0.694452	Up	0
NACC2	Nucleus accumbens-associated protein 2	0.693446	Up	0
TOR1AIP1	Torsin-1A-interacting protein 1	0.693166	Up	2.10942e-15
PPP1R16A	Protein phosphatase 1 regulatory subunit 16A	0.693151	Up	0
FBXO45	F-box/SPRY domain-containing protein 1	0.692765	Up	4.15223e-14
PPP6C	cDNA FLJ50777, highly similar to Serine/threonine-protein phosphatase 6 (EC 3.1.3.16)	0.692347	Up	0
USP8	cDNA FLJ34456 fis, clone HLUNG2002659, highly similar to Ubiquitin carboxyl-terminal hydrolase 8 (EC3.1.2.15)	0.6921	Up	0
FIGN	Fidgetin	0.691463	Up	0.0467839
C3orf62	chromosome 3 open reading frame 62	0.691451	Up	0.000180587
COX20	cDNA FLJ43269 fis, clone KIDNE2000665, highly similar to Protein FAM36A	0.691207	Up	9.31477e-14
PRKCA	Protein kinase C, alpha	0.691125	Up	0
RSRC2	Arginine/serine-rich coiled-coil protein 2	0.690876	Up	0
GPBP1L1	GC-rich promoter binding protein 1-like 1, isoform CRA_a	0.690542	Up	0
RPN1	Dolichyl-diphosphooligosaccharide--protein glycosyltransferase subunit 1	0.69046	Up	0
KIF5B	Kinesin-like protein	0.689992	Up	5.73985e-14
OSGIN1	Oxidative stress-induced growth inhibitor 1	0.68916	Up	8.57703e-12
CBX7	Chromobox homolog 7, isoform CRA_c	0.689147	Up	8.42704e-07
RAP1A	Ras-related protein Rap-1A	0.688931	Up	5.58802e-10
FAM131A	Protein FAM131A	0.688691	Up	0.000593178
RNF19B	E3 ubiquitin-protein ligase RNF19B	0.687618	Up	0
USP4	Ubiquitin carboxyl-terminal hydrolase 4	0.687271	Up	0
CENPF	Centromere protein F	0.687131	Up	0
MEF2D	MEF2D protein	0.687128	Up	0
MTR	cDNA FLJ53729, moderately similar to Methionine synthase (EC 2.1.1.13)	0.687099	Up	1.09047e-11
SMNDC1	Survival of motor neuron-related-splicing factor 30	0.686332	Up	1.18239e-13
PTPDC1	Protein tyrosine phosphatase domain-containing protein 1	0.686176	Up	2.26845e-09
PKD1	Polycystin-1	0.686008	Up	1.40299e-05
LZIC	Leucine zipper and CTNNBIP1 domain containing, isoform CRA_a	0.685636	Up	0
RALGAPB	Ral GTPase-activating protein subunit beta	0.685556	Up	0
OTUD7B	OTU domain containing 7B	0.68554	Up	0
KSR1	Kinase suppressor of Ras 1	0.685411	Up	1.2037e-12
TCEB3	Transcription elongation factor B (SIII), polypeptide 3 (110kDa, elongin A), isoform CRA_a	0.685079	Up	0
NT5E	cDNA, FLJ95508, highly similar to Homo sapiens 5'-nucleotidase, ecto (CD73) (NT5E), mRNA	0.685055	Up	1.3992e-08
PLEKHA1	cDNA FLJ90678 fis, clone PLACE1005736, highly similar to Pleckstrin homology domain-containing family A member 1	0.684885	Up	0.00669661
SPPL2A	Signal peptide peptidase-like 2A	0.684733	Up	1.11022e-15
TBL1XR1	F-box-like/WD repeat-containing protein TBL1XR1	0.684331	Up	8.39727e-07
CCDC71L	coiled-coil domain containing 71-like	0.684169	Up	1.39317e-05
PDXP	Pyridoxal (Pyridoxine, vitamin B6) phosphatase, isoform CRA_a	0.684144	Up	0
FRK	Non-specific protein-tyrosine kinase	0.684102	Up	9.37889e-05
KRR1	KRR1 small subunit processome component homolog	0.684096	Up	0
CASP3	Caspase-3	0.683007	Up	1.56541e-14
RNF24	RING finger protein 24	0.682814	Up	0
PDS5B	Sister chromatid cohesion protein PDS5 homolog B	0.682153	Up	0
CD97	cDNA FLJ39945 fis, clone SPLEN2023977, highly similar to Homo sapiens CD97 antigen (CD97), transcript variant 2, mRNA	0.681719	Up	0
ZFP91	HCG2042749, isoform CRA_b	0.681613	Up	0
DCUN1D3	DCN1-like protein 3	0.68149	Up	1.7612e-07
PIAS1	Protein inhibitor of activated STAT1	0.681196	Up	5.60049e-10
RANBP2	E3 SUMO-protein ligase RanBP2	0.680219	Up	0
RBM6	cDNA FLJ76888, highly similar to Homo sapiens RNA binding motif protein 6 (RBM6), mRNA	0.679982	Up	0
HPS3	Putative uncharacterized protein DKFZp762O156	0.679838	Up	4.44089e-16
MARCH5	E3 ubiquitin-protein ligase MARCH5	0.679789	Up	7.97531e-05
KCTD7	Potassium channel tetramerisation domain containing 7, isoform CRA_b	0.679563	Up	2.15603e-09
RHEB	Ras homolog enriched in brain, isoform CRA_c	0.679213	Up	1.99729e-13
BAZ1A	cDNA FLJ14383 fis, clone HEMBA1002035, highly similar to Bromodomain adjacent to zinc finger domain protein 1A	0.678912	Up	1.67405e-11
GMFB	Glia maturation factor beta	0.678842	Up	0.0115685
SBDS	Ribosome maturation protein SBDS	0.678593	Up	0
BBX	HMG box transcription factor BBX	0.678536	Up	0
DNAJC2	DnaJ homolog subfamily C member 2	0.678355	Up	2.75735e-12
PNRC1	Proline-rich nuclear receptor coactivator 1	0.678228	Up	5.51855e-07
ASB3	Protein GPR75-ASB3	0.677912	Up	0.0041779
FLCN	Folliculin	0.677189	Up	4.47242e-09
KDELC1	KDEL motif-containing protein 1	0.676981	Up	0
HOXA7	Homeobox protein Hox-A7	0.676746	Up	2.13477e-08
AKAP8L	A kinase (PRKA) anchor protein 8-like, isoform CRA_d	0.676495	Up	0
SKAP2	cDNA FLJ50630, highly similar to Homo sapiens src family associated phosphoprotein 2 (SCAP2), mRNA	0.676428	Up	0
SAV1	cDNA FLJ38584 fis, clone HCHON2008989, highly similar to Salvador homolog 1 protein (45 kDa WW domain protein)	0.676027	Up	0
ZSWIM6	Zinc finger SWIM domain-containing protein 6	0.675726	Up	0
TBC1D23	cDNA FLJ35607 fis, clone SPLEN2009513	0.675328	Up	6.34514e-10
KLF6	Kruppel-like factor 6 variant SV2	0.674103	Up	3.50237e-07
CFDP1	Craniofacial development protein 1	0.673856	Up	8.96473e-10
HNRNPLL	cDNA FLJ77927	0.67357	Up	0
FTO	cDNA FLJ61116	0.673159	Up	0
EIF1AD	Uncharacterized protein	0.673108	Up	0
LPP	cDNA FLJ50930, highly similar to Lipoma-preferred partner	0.672972	Up	5.95611e-09
AKIRIN2	Akirin-2	0.672744	Up	1.57588e-10
C14orf182	chromosome 14 open reading frame 182	0.672354	Up	0.00271306
DBF4	cDNA FLJ12907 fis, clone NT2RP2004396, highly similar to Protein DBF4 homolog	0.672296	Up	7.89381e-05
LOC101928451	serine/threonine-protein kinase tousled-like 2-like	0.672163	Up	0.00847855
PPP1R12A	Protein phosphatase 1 regulatory subunit 12A	0.671925	Up	0
THUMPD2	THUMP domain containing 2, isoform CRA_b	0.671346	Up	4.17228e-05
EIF4E2	Eukaryotic translation initiation factor 4E type 2	0.67063	Up	0
TGFBR2	TGF-beta receptor type-2	0.670517	Up	0
HEXB	Beta-hexosaminidase subunit beta	0.670487	Up	0
CASP7	cDNA FLJ52760, highly similar to Caspase-7 (EC 3.4.22.-)	0.6703	Up	1.80522e-13
CALM3	Calmodulin	0.670197	Up	0
CD55	Complement decay-accelerating factor	0.669544	Up	0
C1orf27	Protein odr-4 homolog	0.669438	Up	0
CCNF	Cyclin-F	0.669407	Up	0
TDG	cDNA, FLJ93738, highly similar to Homo sapiens thymine-DNA glycosylase (TDG), mRNA	0.668474	Up	4.12805e-06
TCP1	T-complex protein 1 subunit alpha	0.668128	Up	0
FAM199X	family with sequence similarity 199, X-linked	0.667782	Up	2.35683e-08
GPATCH2	G patch domain-containing protein 2	0.667637	Up	2.3227e-05
MTMR4	Myotubularin-related protein 4	0.667348	Up	0
KLHL15	Kelch-like protein 15	0.667078	Up	9.08109e-07
SELO	selenoprotein O	0.666982	Up	0
SLC44A1	Solute carrier family 44, member 1, isoform CRA_a	0.666743	Up	3.32201e-12
NANP	N-acylneuraminate-9-phosphatase	0.666447	Up	3.33271e-06
LPGAT1	Acyl-CoA:lysophosphatidylglycerol acyltransferase 1	0.665851	Up	0
TMED7	cDNA FLJ57776, highly similar to Transmembrane emp24 domain-containing protein 7	0.66572	Up	2.31636e-09
RAD18	RAD18 homolog (S. cerevisiae), isoform CRA_a	0.664961	Up	0
SGCE	cDNA FLJ52341, highly similar to Homo sapiens sarcoglycan, epsilon (SGCE), mRNA	0.664892	Up	2.82354e-09
PSMD12	26S proteasome non-ATPase regulatory subunit 12	0.664742	Up	0
PRPF18	cDNA, FLJ95691, highly similar to Homo sapiens PRP18 pre-mRNA processing factor 18 homolog (yeast) (PRPF18), mRNA	0.66474	Up	4.11681e-05
ZNF558	Zinc finger protein 558	0.664644	Up	3.35576e-08
BAG4	cDNA, FLJ94678, highly similar to Homo sapiens BCL2-associated athanogene 4 (BAG4), mRNA	0.664643	Up	6.61246e-07
YAP1	Yes-associated protein isoform 9	0.664323	Up	0
CRY2	Photolyase-like cryptochrome 2	0.663702	Up	8.07132e-14
SUV420H1	Suppressor of variegation 4-20 homolog 1 (Drosophila), isoform CRA_a	0.663367	Up	8.16469e-05
SMC5	cDNA FLJ61059, highly similar to Homo sapiens SMC5 structural maintenance of chromosomes 5-like 1 (SMC5L1), mRNA	0.662895	Up	6.66134e-16
TCEB1	Transcription elongation factor B (SIII), polypeptide 1 (15kDa, elongin C), isoform CRA_a	0.662444	Up	7.07578e-12
PSMD14	26S proteasome non-ATPase regulatory subunit 14	0.662097	Up	0
NUP107	cDNA FLJ11217 fis, clone PLACE1008044, highly similar to NUCLEAR PORE COMPLEX PROTEIN NUP107	0.661491	Up	0
BAZ2B	Bromodomain adjacent to zinc finger domain protein 2B	0.661343	Up	2.65274e-11
AUH	cDNA FLJ60196, highly similar to Methylglutaconyl-CoA hydratase, mitochondrial (EC 4.2.1.18)	0.661327	Up	2.27374e-13
TMEM55B	Type 1 phosphatidylinositol 4,5-bisphosphate 4-phosphatase	0.661163	Up	0
GLRX	Glutaredoxin (Thioltransferase), isoform CRA_c	0.661066	Up	0
NAA25	N-alpha-acetyltransferase 25, NatB auxiliary subunit	0.660894	Up	0
TMBIM6	Testis enhanced gene transcript (BAX inhibitor 1), isoform CRA_a	0.660786	Up	0
CXorf38	chromosome X open reading frame 38	0.660154	Up	5.79297e-09
ABCC5	ABCC5 protein	0.659756	Up	1.63238e-05
POC5	Centrosomal protein POC5	0.659446	Up	0.00175845
WSB1	WD repeat and SOCS box-containing 1, isoform CRA_c	0.659392	Up	7.83817e-14
ZFP82	Zinc finger protein 85	0.658984	Up	0.0316172
ZNF121	cDNA FLJ59039, highly similar to Homo sapiens zinc finger protein 121 (ZNF121), mRNA	0.658959	Up	0.0134494
CSGALNACT2	Chondroitin sulfate N-acetylgalactosaminyltransferase 2	0.658744	Up	0.000278783
N4BP2L2	NEDD4-binding protein 2-like 2	0.658678	Up	8.48833e-10
DCUN1D2	DCN1, defective in cullin neddylation 1, domain containing 2	0.658468	Up	3.26462e-07
SLC35A5	cDNA FLJ52858, highly similar to Homo sapiens solute carrier family 35, member A5 (SLC35A5), mRNA	0.658226	Up	4.02005e-06
NDC80	Kinetochore protein NDC80 homolog	0.658134	Up	3.77476e-15
USP38	cDNA FLJ35970 fis, clone TESTI2013231, highly similar to Ubiquitin carboxyl-terminal hydrolase 38 (EC3.1.2.15)	0.657956	Up	2.69229e-13
RP2	Protein XRP2	0.657766	Up	1.4853e-08
GCNT3	Glucosaminyl (N-acetyl) transferase 3, mucin type, isoform CRA_a	0.657356	Up	3.09641e-13
FER	cDNA FLJ56544, highly similar to Proto-oncogene tyrosine-protein kinase FER (EC 2.7.10.2)	0.657214	Up	7.4718e-06
LAMP1	Lysosomal-associated membrane protein 1, isoform CRA_a	0.655826	Up	0
STRIP2	Striatin-interacting protein 2	0.655784	Up	3.45632e-11
SMC2	Structural maintenance of chromosomes protein	0.65567	Up	5.11952e-09
TRIT1	tRNA dimethylallyltransferase, mitochondrial	0.655607	Up	1.38133e-05
CUL4B	Cullin-4B	0.655084	Up	0
RACGAP1	Rac GTPase activating protein 1, isoform CRA_a	0.654441	Up	0
NOMO2	Nodal modulator 2	0.653435	Up	0.00223353
ANKZF1	Ankyrin repeat and zinc finger domain containing 1, isoform CRA_b	0.653388	Up	0
PDIA5	Protein disulfide-isomerase A5	0.653197	Up	0
MICU1	Calcium uptake protein 1, mitochondrial	0.652814	Up	0
WSB2	cDNA FLJ60240, highly similar to WD repeat and SOCS box-containing protein 2	0.651961	Up	0
TGOLN2	Trans-Golgi network integral membrane protein 2	0.651938	Up	0
MAP3K7	cDNA FLJ55358, highly similar to Mitogen-activated protein kinase kinase kinase7 (EC 2.7.11.25)	0.651218	Up	1.33227e-15
VASN	Vasorin	0.650495	Up	1.93663e-08
RLIM	HCG1811491	0.650325	Up	0
SPTBN1	Spectrin beta chain, non-erythrocytic 1	0.650273	Up	0
NIPBL	NIPBL protein	0.649955	Up	0
FBXO38	F-box only protein 38	0.649881	Up	8.67884e-10
ZNF473	Zinc finger protein 473, isoform CRA_a	0.649768	Up	0
HIST1H2BD	Histone H2B type 1-D	0.649576	Up	3.40099e-11
MED28	Mediator of RNA polymerase II transcription subunit 28	0.649574	Up	1.59403e-08
WBSCR22	cDNA FLJ33843 fis, clone CTONG2005110, moderately similar to methyltransferase WBSCR22 (EC 2.1.1.-)	0.649268	Up	0
SLC16A7	Solute carrier family 16 (Monocarboxylic acid transporters), member 7, isoform CRA_a	0.649105	Up	0.0126259
RNF122	RING finger protein 122	0.649001	Up	0.0485435
OSBPL9	Oxysterol-binding protein-related protein 9	0.64874	Up	0
ATP2C1	Calcium-transporting ATPase type 2C member 1	0.648714	Up	0
SUMO2	Small ubiquitin-related modifier 2	0.647408	Up	0
ASCC3	cDNA FLJ56882, highly similar to Activating signal cointegrator 1 complex subunit 3 (EC 3.6.1.-)	0.646767	Up	0
GLTP	Glycolipid transfer protein, isoform CRA_a	0.646421	Up	4.74065e-14
LRRC8A	Leucine rich repeat containing 8 family, member A, isoform CRA_a	0.646194	Up	0
INSR	Insulin receptor	0.645836	Up	0
PGAM4	Probable phosphoglycerate mutase 4	0.645792	Up	2.45912e-06
DNER	cDNA FLJ76207, highly similar to Homo sapiens delta-notch-like EGF repeat-containing transmembrane (DNER), mRNA	0.645783	Up	2.22112e-05
WBP2	WW domain-binding protein 2	0.645333	Up	0
SPOCD1	SPOC domain-containing protein 1	0.645139	Up	0
MKLN1	Muskelin	0.64489	Up	0
NKTR	Natural killer-tumor recognition sequence, isoform CRA_a	0.64405	Up	0
DUSP22	Dual specificity protein phosphatase 22	0.643797	Up	7.91063e-08
GRPEL1	GrpE protein homolog 1, mitochondrial	0.643447	Up	0
ALPK1	cDNA FLJ39927 fis, clone SPLEN2021194, highly similar to Homo sapiens alpha-kinase 1 (ALPK1), mRNA	0.643106	Up	3.72874e-05
CLPX	ClpX caseinolytic peptidase X homolog (E. coli), isoform CRA_a	0.642858	Up	1.88738e-15
QTRTD1	Queuine tRNA-ribosyltransferase subunit QTRTD1	0.642838	Up	3.77269e-06
VPS41	cDNA, FLJ95380, highly similar to Homo sapiens vacuolar protein sorting 41 (yeast) (VPS41), transcript variant 1, mRNA	0.642786	Up	6.83104e-06
CAND1	cDNA FLJ10929 fis, clone OVARC1000479, highly similar to Cullin-associated NEDD8-dissociated protein 1	0.642786	Up	0
FOXK1	cDNA FLJ16099 fis, clone TESTI2008278, highly similar to Homo sapiens forkhead box K1 (FOXK1), mRNA	0.642485	Up	0
CRTC2	cDNA FLJ39063 fis, clone NT2RP7014348, highly similar to Homo sapiens transducer of regulated cAMP response element-binding protein (CREB) 2 (TORC2), mRNA	0.641532	Up	4.44089e-14
FAM83G	Protein FAM83G	0.640738	Up	0
URI1	Unconventional prefoldin RPB5 interactor 1	0.640544	Up	0
UBN2	Ubinuclein-2	0.63989	Up	2.05745e-08
AEBP2	cDNA FLJ45026 fis, clone BRAWH3017477, highly similar to Mus musculus AE binding protein 2 (Aebp2), transcript variant 1, mRNA	0.639076	Up	4.22417e-06
DCTN6	Dynactin subunit 6	0.638447	Up	2.41973e-12
RABGEF1	RAB guanine nucleotide exchange factor (GEF) 1, isoform CRA_b	0.638116	Up	8.29337e-14
MBTD1	MBT domain-containing protein 1	0.637692	Up	0.0373698
TRIM13	Ret finger protein 2, isoform CRA_b	0.637583	Up	3.658e-05
POC1B	POC1 centriolar protein homolog B	0.637127	Up	0.000121127
PIF1	ATP-dependent DNA helicase PIF1	0.636703	Up	5.27632e-07
ZNF503	cDNA FLJ76083, highly similar to Homo sapiens zinc finger protein 503 (ZNF503), mRNA	0.636628	Up	2.89935e-12
NCKAP1	Nck-associated protein 1	0.636557	Up	0
FANCB	Fanconi anemia group B protein	0.636513	Up	0.0129881
EFNA3	cDNA FLJ59263, highly similar to Ephrin-A3	0.635564	Up	4.38759e-05
ZC3H15	cDNA FLJ61635, highly similar to Homo sapiens likely ortholog of mouse immediate early response, erythropoietin 4 (LEREPO4), mRNA	0.635249	Up	3.33067e-16
UXS1	cDNA FLJ78230	0.634684	Up	0
CMPK1	UMP-CMP kinase	0.634409	Up	0
CAB39	Calcium binding protein 39, isoform CRA_a	0.634047	Up	0
RASEF	cDNA FLJ75033, highly similar to Homo sapiens RAS and EF-hand domain containing (RASEF), mRNA	0.633937	Up	3.55666e-06
PIK3CB	cDNA FLJ57102, highly similar to Phosphatidylinositol-4,5-bisphosphate 3-kinase catalytic subunit beta isoform (EC 2.7.1.153)	0.633345	Up	2.71238e-09
TAF1	Transcription initiation factor TFIID subunit 1	0.63291	Up	0
SP3	SP3 protein	0.632479	Up	8.52053e-08
CDK14	cDNA FLJ59558, highly similar to Serine/threonine-protein kinase PFTAIRE-1 (EC 2.7.11.22)	0.632222	Up	4.22828e-06
KTN1	Kinectin 1 (Kinesin receptor), isoform CRA_b	0.632016	Up	0
ZFAND5	Zinc finger, A20 domain containing 2, isoform CRA_a	0.631638	Up	0
MRPL42	Mitochondrial ribosomal protein L42, isoform CRA_b	0.631618	Up	1.51517e-09
RIT1	GTP-binding protein Rit1	0.630947	Up	1.11337e-10
ASXL2	Putative Polycomb group protein ASXL2	0.630272	Up	0
HTT	Huntingtin (Huntington disease), isoform CRA_a	0.630188	Up	0
TEX10	Testis-expressed sequence 10 protein	0.629823	Up	5.96745e-06
TMEM245	Transmembrane protein 245	0.629574	Up	0
CD47	Leukocyte surface antigen CD47	0.629422	Up	4.87955e-10
NUP155	Nucleoporin 155kDa, isoform CRA_a	0.628953	Up	0
ATL2	Atlastin-2	0.62894	Up	1.63932e-06
RELA	cDNA FLJ57698, highly similar to Transcription factor p65	0.628877	Up	5.27356e-14
RANBP6	Ran-binding protein 6	0.628677	Up	0
TNRC6B	Trinucleotide repeat containing 6B, isoform CRA_a	0.62845	Up	2.54341e-12
AK6	Adenylate kinase isoenzyme 6	0.628443	Up	7.73454e-08
SERINC3	cDNA FLJ51844, highly similar to Serine incorporator 3	0.62835	Up	0
MAP3K1	Mitogen-activated protein kinase kinase kinase 1	0.628346	Up	1.80714e-06
BMS1	Ribosome biogenesis protein BMS1 homolog	0.628011	Up	0
C5orf22	chromosome 5 open reading frame 22	0.627631	Up	1.11022e-16
SLK	cDNA FLJ61681, highly similar to STE20-like serine/threonine-protein kinase (EC2.7.11.1)	0.627553	Up	9.65894e-15
IFNAR1	Interferon alpha/beta receptor 1	0.627521	Up	1.82077e-14
AHCTF1	cDNA FLJ34045 fis, clone FCBBF2007095, highly similar to AT-hook-containing transcription factor 1	0.626618	Up	0
VDAC1	cDNA FLJ38670 fis, clone HSYRA2000190, highly similar to Voltage-dependent anion-selective channel protein 1	0.626554	Up	0
TMEM192	Transmembrane protein 192	0.626103	Up	0.0190313
PPTC7	Protein phosphatase PTC7 homolog	0.626037	Up	0
C2orf49	Ashwin	0.625065	Up	4.04279e-07
EIF4G2	cDNA FLJ59571, highly similar to Eukaryotic translation initiation factor 4gamma 2	0.62501	Up	0
KDM4C	Lysine-specific demethylase 4C	0.624951	Up	0
ZNF791	cDNA FLJ52336, moderately similar to Zinc finger protein 709	0.624781	Up	0.00227519
TRMU	cDNA FLJ54508, highly similar to tRNA(5-methylaminomethyl-2-thiouridylate)-methyltransferase (EC 2.1.1.61)	0.624662	Up	0
SIKE1	Suppressor of IKBKE 1	0.624488	Up	5.49614e-09
FBN1	cDNA FLJ61597, highly similar to Fibrillin-1	0.624442	Up	0
LRPPRC	Leucine-rich PPR motif-containing protein, mitochondrial	0.624373	Up	0
LDHA	L-lactate dehydrogenase A chain	0.624061	Up	0
CRIPT	Cysteine-rich PDZ-binding protein	0.623669	Up	0.000161843
CBX5	Chromobox protein homolog 5	0.623665	Up	0
KIAA0947	Little elongation complex subunit 1	0.622842	Up	0
EIF5B	cDNA FLJ10524 fis, clone NT2RP2000880, highly similar to Eukaryotic translation initiation factor 5B	0.62248	Up	0
TMEM230	Transmembrane protein 230	0.621614	Up	2.54861e-05
ZBTB7A	Zinc finger and BTB domain-containing protein 7A	0.621531	Up	0
PRKAA1	5'-AMP-activated protein kinase catalytic subunit alpha-1	0.621479	Up	0
SENP2	cDNA FLJ60649, highly similar to Sentrin-specific protease 2 (EC 3.4.22.-)	0.621476	Up	0.00208243
ZNF217	cDNA FLJ77047, highly similar to Homo sapiens zinc finger protein 217 (ZNF217), mRNA	0.621111	Up	0
C5orf28	Transmembrane protein C5orf28	0.621017	Up	1.81851e-09
EEPD1	Endonuclease/exonuclease/phosphatase family domain-containing protein 1	0.620747	Up	0.00659742
KMT2C	MLL3 protein	0.620623	Up	0
ZNF385A	Zinc finger protein 385, isoform CRA_b	0.62028	Up	0
WTAP	cDNA FLJ76151, highly similar to Homo sapiens Wilms tumor 1 associated protein (WTAP), transcript variant 1, mRNA	0.620188	Up	1.12495e-05
ZNF616	Zinc finger protein 616	0.61951	Up	0.000153975
VPS13A	Vacuolar protein sorting-associated protein 13A	0.618966	Up	0
ZNF394	Zinc finger protein 394	0.618917	Up	3.28628e-08
NR2C2	Nuclear receptor subfamily 2 group C member 2	0.618819	Up	0
HS2ST1	cDNA FLJ13198 fis, clone NT2RP3004454, highly similar to Heparan sulfate 2-O-sulfotransferase 1 (EC 2.8.2.-)	0.618765	Up	2.22045e-16
MECP2	cDNA FLJ75240, highly similar to Homo sapiens methyl CpG binding protein 2 (MECP2) mRNA	0.618563	Up	0
PDHX	cDNA, FLJ92818, highly similar to Homo sapiens pyruvate dehydrogenase complex, component X (PDHX), mRNA	0.618557	Up	0
SOWAHC	sosondowah ankyrin repeat domain family member C	0.617658	Up	0
SEMA4C	Semaphorin-4C	0.616952	Up	4.60743e-14
GCA	cDNA FLJ52146, highly similar to Grancalcin	0.616945	Up	0.00145325
CNNM4	Metal transporter CNNM4	0.616576	Up	0
TBC1D10A	TBC1 domain family, member 10A	0.616367	Up	5.97408e-11
ESCO1	Establishment of cohesion 1 homolog 1 (S. cerevisiae), isoform CRA_b	0.616019	Up	1.77206e-06
ATP6AP1	V-type proton ATPase subunit S1	0.61594	Up	0
ZNF512	cDNA FLJ52441, highly similar to Zinc finger protein 512	0.615723	Up	1.34327e-05
MALT1	cDNA FLJ78650, highly similar to Homo sapiens mucosa associated lymphoid tissue lymphoma translocation gene 1 (MALT1), transcript variant 1, mRNA	0.615471	Up	0.00793256
VEZF1	Vascular endothelial zinc finger 1	0.615109	Up	0
AVL9	Late secretory pathway protein AVL9 homolog	0.615061	Up	0
TMEM9B	cDNA FLJ51099, highly similar to Transmembrane protein 9B	0.615059	Up	1.21667e-06
MTMR11	Myotubularin-related protein 11	0.614773	Up	3.00797e-05
VAPA	cDNA, FLJ96653, Homo sapiens VAMP (vesicle-associated membrane protein)-associated protein A, 33kDa (VAPA), mRNA	0.614684	Up	0
ZDHHC7	Palmitoyltransferase ZDHHC7	0.614633	Up	3.10862e-14
TYW5	Uncharacterized protein	0.614348	Up	0.0009298
ABCD3	cDNA FLJ53353, highly similar to ATP-binding cassette sub-family D member 3	0.614048	Up	8.10463e-15
ASB7	Ankyrin repeat and SOCS box-containing 7, isoform CRA_b	0.613285	Up	0.0101551
PPP2R3A	cDNA, FLJ94988, highly similar to Homo sapiens protein phosphatase 2 (formerly 2A), regulatory subunit B'', alpha (PPP2R3A), mRNA	0.613113	Up	0.0161508
SLC30A7	Zinc transporter 7	0.61292	Up	0.00592935
WDR36	WD repeat-containing protein 36	0.612778	Up	3.19269e-07
TWSG1	Twisted gastrulation protein homolog 1	0.612727	Up	3.5906e-08
WHSC1	Histone-lysine N-methyltransferase NSD2	0.612632	Up	0
SPCS3	Signal peptidase complex subunit 3 homolog (S. cerevisiae), isoform CRA_a	0.61257	Up	6.63211e-07
ZNF263	cDNA FLJ57935, highly similar to Zinc finger protein 263	0.612515	Up	0
LMBR1	Putative uncharacterized protein C7orf2	0.612112	Up	2.06384e-07
UBE2D3	Ubiquitin-conjugating enzyme E2D 3 (UBC4/5 homolog, yeast), isoform CRA_a	0.611551	Up	0
MTRNR2L2	Humanin-like 2	0.611231	Up	7.32854e-05
GZF1	cDNA FLJ59892, highly similar to Zinc finger protein 336	0.611175	Up	0.00239045
AURKA	Aurora kinase A	0.610805	Up	1.74597e-11
DNMT3B	cDNA FLJ10329 fis, clone NT2RM2000594, highly similar to DNA (cytosine-5)-methyltransferase 3B (EC 2.1.1.37)	0.610804	Up	1.13738e-08
KDM2A	cDNA FLJ51294, highly similar to JmjC domain-containing histone demethylation protein 1A (EC 1.14.11.-)	0.6108	Up	0
C19orf25	UPF0449 protein C19orf25	0.610765	Up	5.31227e-06
DHRS7	Dehydrogenase/reductase SDR family member 7	0.610753	Up	8.76477e-07
TPX2	cDNA FLJ10529 fis, clone NT2RP2000965, highly similar to Targeting protein for Xklp2	0.610642	Up	0
RANBP9	Ran-binding protein 9	0.610078	Up	3.25295e-14
ANKRD17	cDNA FLJ39199 fis, clone OCBBF2005189, highly similar to Homo sapiens ankyrin repeat domain 17 (ANKRD17), transcript variant 2, mRNA	0.6096	Up	0
DDX55	DEAD (Asp-Glu-Ala-Asp) box polypeptide 55, isoform CRA_c	0.609227	Up	0
IL13RA1	Interleukin-13 receptor subunit alpha-1	0.608893	Up	0
KMT2A	Histone-lysine N-methyltransferase 2A	0.608866	Up	0
CHSY1	cDNA FLJ58581, highly similar to Chondroitin sulfate synthase 1 (EC 2.4.1.175)	0.608458	Up	0
GLG1	Golgi apparatus protein 1, isoform CRA_c	0.607835	Up	0
HIST1H3G	histone cluster 1, H3g	0.607732	Up	0.0456188
OAZ2	Ornithine decarboxylase antizyme 2, isoform CRA_a	0.607583	Up	1.67066e-11
PRKCE	Protein kinase C epsilon type	0.607161	Up	0.00958264
TSG101	Tumor susceptibility gene 101, isoform CRA_a	0.607144	Up	0
PARD3	Partitioning defective 3 homolog	0.606664	Up	4.838e-11
HELZ2	PPARgamma-DNA-binding domain-interacting protein1 beta	0.606551	Up	5.84028e-11
PRPF4B	PRP4 pre-mRNA processing factor 4 homolog B (Yeast), isoform CRA_a	0.606283	Up	2.0417e-13
GOLGA8B	Golgin subfamily A member 8B	0.606259	Up	0.0178942
TRAK2	Trafficking kinesin-binding protein 2	0.606213	Up	0.000271576
TMF1	TATA element modulatory factor 1, isoform CRA_a	0.606167	Up	3.16497e-05
UGDH	UDP-glucose 6-dehydrogenase	0.605858	Up	0
ATP6V1B2	cDNA FLJ51779, highly similar to Vacuolar ATP synthase subunit B, brain isoform (EC 3.6.3.14)	0.60578	Up	2.22045e-16
PHF20L1	PHD finger protein 20-like protein 1	0.605016	Up	3.6689e-11
MOB4	Preimplantation protein 3, isoform CRA_a	0.60471	Up	1.04904e-05
YPEL5	yippee-like 5 (Drosophila)	0.604488	Up	1.1365e-09
INSIG1	Insulin-induced gene protein	0.604027	Up	4.68181e-13
ZSCAN32	Zinc finger and SCAN domain-containing protein 32	0.603995	Up	1.00936e-08
ATP6AP2	cDNA FLJ59846, highly similar to Renin receptor	0.603672	Up	0
PICALM	Phosphatidylinositol binding clathrin assembly protein, isoform CRA_c	0.603659	Up	0
LSM14A	Protein LSM14 homolog A	0.603124	Up	0
ATXN1L	Ataxin-1-like	0.60226	Up	0
EFR3A	cDNA FLJ52677	0.60185	Up	2.02305e-12
ZCCHC4	Zinc finger CCHC domain-containing protein 4	0.601077	Up	0.00330605
SESN2	Sestrin-2	0.60104	Up	0.00026254
SFXN3	cDNA FLJ58980, highly similar to Sideroflexin-3	0.600923	Up	0
DUSP6	Dual specificity protein phosphatase	0.600788	Up	3.92313e-09
KIDINS220	cDNA FLJ56432, highly similar to Homo sapiens kinase D-interacting substance of 220 kDa (KIDINS220), mRNA	0.600743	Up	4.44089e-16
PANK4	cDNA FLJ56439, highly similar to Pantothenate kinase 4 (EC 2.7.1.33)	0.600565	Up	0
PDK1	cDNA FLJ51566, highly similar to Pyruvate dehydrogenase (lipoamide) kinase isozyme 1 (EC 2.7.11.2)	0.600317	Up	0.00167216
FRYL	Protein furry homolog-like	0.599606	Up	0.00263087
STX1A	cDNA FLJ58938, moderately similar to Syntaxin-1A	0.598448	Up	0.00225748
ZCCHC9	Zinc finger, CCHC domain containing 9, isoform CRA_a	0.597885	Up	7.85614e-09
IFT88	Intraflagellar transport 88 homolog (Chlamydomonas), isoform CRA_d	0.597444	Up	0.00367244
GNA13	Guanine nucleotide binding protein (G protein), alpha 13, isoform CRA_a	0.597196	Up	9.34808e-14
NFE2L2	cDNA FLJ51002, highly similar to Nuclear factor erythroid 2-related factor 2	0.596732	Up	0
TAF1L	Transcription initiation factor TFIID subunit 1-like	0.596542	Up	0.0213582
CNOT7	cDNA FLJ10347 fis, clone NT2RM2001035, highly similar to CCR4-NOT transcription complex subunit 7	0.596469	Up	1.44562e-12
HSPD1	Heat shock 60kDa protein 1 (Chaperonin), isoform CRA_a	0.596069	Up	0
ARPC1A	Actin-related protein 2/3 complex subunit 1A	0.595973	Up	0
PPFIA1	cDNA FLJ42630 fis, clone BRACE3019084, highly similar to Liprin-alpha-1	0.595825	Up	0
PUM2	Pumilio homolog 2 (Drosophila), isoform CRA_b	0.595722	Up	0
CHD7	Chromodomain helicase DNA binding protein 7, isoform CRA_a	0.59549	Up	0
POLK	Polymerase (DNA directed) kappa, isoform CRA_b	0.595064	Up	1.2812e-06
PAPD4	Poly(A) RNA polymerase GLD2	0.594893	Up	4.36157e-10
AGAP4	Arf-GAP with GTPase, ANK repeat and PH domain-containing protein 4	0.594436	Up	0.0208148
KIAA1731	Centrosomal protein of 295 kDa	0.594429	Up	0
FBXW2	cDNA FLJ53609, highly similar to F-box/WD repeat protein 2	0.594398	Up	0
KIAA1524	Protein CIP2A	0.594187	Up	4.14928e-06
TAF2	TAF2 RNA polymerase II, TATA box binding protein (TBP)-associated factor, 150kDa, isoform CRA_a	0.594047	Up	4.06483e-09
MFAP3	Microfibril-associated glycoprotein 3	0.594001	Up	1.26565e-14
PPIG	Peptidyl-prolyl cis-trans isomerase G	0.59352	Up	2.84296e-10
MBD6	Methyl-CpG binding domain protein 6, isoform CRA_a	0.593414	Up	2.10233e-07
PNN	Pinin	0.593251	Up	0
APLP2	Amyloid beta (A4)-like protein 2, isoform CRA_a	0.593204	Up	0
CD2AP	CD2-associated protein	0.592795	Up	0.0337876
MAPRE1	MAPRE1 protein	0.592643	Up	1.12199e-12
PREP	cDNA, FLJ94921, highly similar to Homo sapiens prolyl endopeptidase (PREP), mRNA	0.592552	Up	0
HMGA1	High mobility group AT-hook 1, isoform CRA_b	0.592211	Up	0
AKAP10	cDNA FLJ51690, weakly similar to A kinase anchor protein 10, mitochondrial	0.592168	Up	1.09867e-07
EDC3	Enhancer of mRNA-decapping protein 3	0.592099	Up	0
DNAJC3	cDNA, FLJ93304, Homo sapiens DnaJ (Hsp40) homolog, subfamily C, member 3 (DNAJC3),mRNA	0.591881	Up	0
CEBPB	CCAAT/enhancer-binding protein beta	0.591819	Up	0
SMAP2	Stromal membrane-associated protein 2	0.591081	Up	3.11373e-11
MAN1A2	alpha-1,2-Mannosidase	0.590887	Up	1.86065e-09
ATXN7L3B	ataxin 7-like 3B	0.590687	Up	0
RBL2	cDNA FLJ53188, highly similar to Retinoblastoma-like protein 2	0.590616	Up	0
RERE	Arginine-glutamic acid dipeptide (RE) repeats, isoform CRA_a	0.590587	Up	0
PTK2	PTK2 protein tyrosine kinase 2, isoform CRA_a	0.590086	Up	5.55112e-16
VAT1	Vesicle amine transport protein 1 homolog (T californica), isoform CRA_a	0.589908	Up	0
PRR11	Proline-rich protein 11	0.589472	Up	0
HRH1	cDNA FLJ78005, highly similar to Homo sapiens histamine receptor H1 (HRH1), mRNA	0.589398	Up	2.22045e-16
RBFOX2	RNA binding protein fox-1 homolog	0.589084	Up	0
GRB10	Growth factor receptor-bound protein 10	0.588934	Up	0.000149107
MAFF	Transcription factor MafF	0.588682	Up	2.87379e-05
ZBED6	Zinc finger BED domain-containing protein 6	0.588423	Up	3.49025e-09
SF3B1	Splicing factor 3B subunit 1	0.588134	Up	0
FASTKD5	cDNA FLJ58294	0.58809	Up	4.67572e-08
ARIH1	E3 ubiquitin-protein ligase ARIH1	0.58778	Up	0
DPYD	cDNA FLJ53741, moderately similar to Dihydropyrimidine dehydrogenase	0.58754	Up	1.59615e-05
SEPT10	cDNA FLJ78458, highly similar to Homo sapiens septin 10 (SEPT10), transcript variant 1, mRNA	0.587497	Up	9.12895e-11
PROCR	Endothelial protein C receptor	0.587295	Up	0
SDF4	Stromal cell derived factor 4, isoform CRA_c	0.586985	Up	0
ENAH	cDNA FLJ77490, highly similar to Homo sapiens enabled homolog (Drosophila) (ENAH), transcript variant 2, mRNA	0.586919	Up	0
PPAT	Amidophosphoribosyltransferase	0.586872	Up	2.75873e-07
YES1	Non-specific protein-tyrosine kinase	0.586354	Up	1.22125e-15
RNF123	cDNA FLJ39034 fis, clone NT2RP7008085, highly similar to Homo sapiens ring finger protein 123 (RNF123), mRNA	-0.585318	Down	1.11022e-16
PCBP2	cDNA FLJ54752, highly similar to Poly(rC)-binding protein 2	-0.585397	Down	0
B3GALNT2	UDP-GalNAc:beta-1,3-N-acetylgalactosaminyltransferase 2	-0.585856	Down	5.03575e-12
MTDH	Metadherin, isoform CRA_a	-0.586133	Down	1.24789e-13
ANAPC15	Chromosome 11 open reading frame 51, isoform CRA_a	-0.58627	Down	0
DNAJC4	DnaJ homolog subfamily C member 4	-0.587213	Down	3.63604e-06
HSD17B10	3-hydroxyacyl-CoA dehydrogenase type-2	-0.587278	Down	0
EML6	Echinoderm microtubule-associated protein-like 6	-0.58813	Down	0.00097591
GINS4	DNA replication complex GINS protein SLD5	-0.588243	Down	2.84394e-05
PEX10	Peroxisome biogenesis factor 10, isoform CRA_a	-0.588841	Down	0.00032832
SHMT1	cDNA FLJ60988, highly similar to Serine hydroxymethyltransferase, cytosolic (EC 2.1.2.1)	-0.589012	Down	0
TIGD2	cDNA FLJ14747 fis, A-NT2RP3002818, highly similar to Homo sapiens tigger transposable element derived 2 (TIGD2), mRNA	-0.589381	Down	0.0130761
C1orf122	chromosome 1 open reading frame 122	-0.589674	Down	0.000120084
TPST1	Tyrosylprotein sulfotransferase 1, isoform CRA_a	-0.589805	Down	4.7702e-06
MRPS18A	28S ribosomal protein S18a, mitochondrial	-0.590188	Down	2.17942e-10
ARL2	cDNA FLJ58989, moderately similar to ADP-ribosylation factor-like protein 2	-0.590638	Down	3.50708e-12
MFAP3L	Microfibrillar-associated protein 3-like	-0.590645	Down	0.00108047
PELI3	Pellino homolog 3 (Drosophila), isoform CRA_a	-0.590795	Down	0.00344626
STK17A	Serine/threonine kinase 17a (Apoptosis-inducing), isoform CRA_a	-0.59081	Down	0
RBM15B	Putative RNA-binding protein 15B	-0.590864	Down	0
EBI3	Interleukin-27 subunit beta	-0.59115	Down	4.08422e-07
RIN2	RIN2 protein	-0.591209	Down	0.00120907
TMEM123	Transmembrane protein 123, isoform CRA_a	-0.591352	Down	0
PPAPDC1B	cDNA FLJ76676, highly similar to Homo sapiens phosphatidic acid phosphatase type 2 domain containing 1B, mRNA	-0.591728	Down	0.030038
MBLAC2	Metallo-beta-lactamase domain-containing protein 2	-0.592343	Down	0.043638
TK1	Thymidine kinase, cytosolic	-0.593116	Down	0
LZTR1	Leucine-zipper-like transcriptional regulator 1	-0.593169	Down	9.08329e-12
TTC39C	tetratricopeptide repeat domain 39C	-0.593665	Down	0.0457995
IQCE	cDNA FLJ53236, highly similar to Homo sapiens IQ motif containing E (IQCE), mRNA	-0.593851	Down	0
EIF3L	Eukaryotic translation initiation factor 3 subunit L	-0.594266	Down	0
UVRAG	cDNA FLJ77656, highly similar to Homo sapiens UV radiation resistance associated gene (UVRAG), mRNA	-0.594335	Down	7.86504e-12
EXTL3	cDNA FLJ60488, highly similar to Exostosin-like 3 (EC 2.4.1.223)	-0.59448	Down	0
NPC1	cDNA FLJ57114, highly similar to Niemann-Pick C1 protein	-0.594669	Down	0
SH3PXD2B	SH3 and PX domain-containing protein 2B	-0.594902	Down	0.000225015
MCM6	cDNA FLJ51591, highly similar to DNA replication licensing factor MCM6	-0.594978	Down	0
PUS1	tRNA pseudouridine synthase A, mitochondrial	-0.59561	Down	0
ALS2CL	ALS2 C-terminal like, isoform CRA_c	-0.595636	Down	2.17382e-13
CTDNEP1	HCG1987397, isoform CRA_c	-0.595771	Down	0
TJP1	cDNA FLJ50931, highly similar to Tight junction protein ZO-1	-0.595835	Down	0.00084872
WNK1	WNK lysine deficient protein kinase 1, isoform CRA_b	-0.595887	Down	0
CDC42SE1	CDC42 small effector protein 1	-0.595912	Down	0
CASP1	cDNA FLJ58540, highly similar to Caspase-1 (EC 3.4.22.36)	-0.596123	Down	1.9279e-12
PRKCZ	cDNA FLJ40308 fis, clone TESTI2029264, highly similar to Protein kinase C zeta type	-0.596208	Down	0
ORMDL2	ORM1-like protein 2	-0.59638	Down	0.000606684
C8orf31	chromosome 8 open reading frame 31	-0.5965	Down	0.0121216
PEF1	Peflin	-0.597027	Down	7.73825e-14
NUP153	Nucleoporin 153kDa, isoform CRA_a	-0.597168	Down	0
RHBDL1	cDNA FLJ50740, highly similar to Rhomboid-related protein 1 (EC 3.4.21.105)	-0.59898	Down	0.000135727
GPR153	Probable G-protein coupled receptor 153	-0.599298	Down	6.2117e-13
CCND3	Cyclin D3, isoform CRA_a	-0.599391	Down	0
SLC35C2	cDNA FLJ52752, highly similar to Solute carrier family 35 member C2	-0.5995	Down	0
TSPAN8	Tetraspanin-8	-0.600598	Down	0.0331909
PGAP3	Post-GPI attachment to proteins factor 3	-0.600612	Down	0.0431731
LPPR2	Lipid phosphate phosphatase-related protein type 2, isoform CRA_a	-0.600864	Down	4.65378e-09
KDELR2	ER lumen protein-retaining receptor 2	-0.601125	Down	0
ITGB2	Integrin beta-2	-0.601509	Down	0.00319869
SLC25A3	Solute carrier family 25 (Mitochondrial carrier phosphate carrier), member 3, isoform CRA_a	-0.601559	Down	0
NTHL1	Nth endonuclease III-like 1 (E. coli)	-0.601819	Down	8.27449e-13
FDPS	Farnesyl pyrophosphate synthase	-0.601982	Down	0
FDX1L	Adrenodoxin-like protein, mitochondrial	-0.602033	Down	1.00629e-10
PCYT2	cDNA FLJ36009 fis, clone TESTI2015675, highly similar to Ethanolamine-phosphate cytidylyltransferase (EC 2.7.7.14)	-0.602119	Down	5.66214e-14
LRR1	Peptidylprolyl isomerase (Cyclophilin)-like 5, isoform CRA_d	-0.602699	Down	2.19865e-07
POLDIP2	cDNA FLJ52257, highly similar to Polymerase delta-interacting protein 2	-0.603283	Down	0
PIK3C2B	Phosphoinositide-3-kinase, class 2, beta polypeptide	-0.603848	Down	1.44329e-15
TMEM79	Transmembrane protein 79	-0.603906	Down	1.39587e-07
LMF2	Lipase maturation factor 2	-0.604096	Down	1.76916e-05
WDR34	WD repeat-containing protein 34	-0.60416	Down	0
WDR45	WD repeat domain phosphoinositide-interacting protein 4	-0.604448	Down	0
ARMC6	cDNA FLJ50945, highly similar to Armadillo repeat-containing protein 6	-0.604487	Down	2.40215e-06
HSPA1B	cDNA FLJ54328, highly similar to Heat shock 70 kDa protein 1	-0.60559	Down	4.44089e-16
LEPREL4	Synaptonemal complex protein SC65	-0.605979	Down	0
VPS52	cDNA FLJ55499, highly similar to Vacuolar protein sorting protein 52	-0.606035	Down	0
CPT1B	HCG2044796, isoform CRA_a	-0.60634	Down	0.000193659
TEAD3	Transcriptional enhancer factor TEF-5	-0.60638	Down	0
SPTBN2	SPTBN2 protein	-0.607047	Down	0
CTNS	cDNA FLJ52330, highly similar to Cystinosin	-0.607698	Down	3.05313e-06
RIPK1	Receptor (TNFRSF)-interacting serine-threonine kinase 1, isoform CRA_a	-0.608101	Down	2.38376e-07
UNG	Uracil-DNA glycosylase	-0.608157	Down	1.39111e-13
MATK	Non-specific protein-tyrosine kinase	-0.609044	Down	3.51941e-14
MRPL38	Mitochondrial ribosomal protein L38, isoform CRA_b	-0.609265	Down	2.49526e-06
LDLRAP1	Low density lipoprotein receptor adapter protein 1	-0.609749	Down	0
ABCA7	ATP-binding cassette sub-family A member 7	-0.610436	Down	1.59772e-05
ELFN2	Protein phosphatase 1 regulatory subunit 29	-0.610896	Down	0
LRP11	Low-density lipoprotein receptor-related protein 11	-0.610925	Down	0
TMED5	cDNA FLJ54845, highly similar to Transmembrane emp24 domain-containing protein 5	-0.611419	Down	4.79061e-13
HOXB7	Homeobox protein Hox-B7	-0.611625	Down	8.00693e-13
ASAH1	cDNA FLJ77858, highly similar to Homo sapiens N-acylsphingosine amidohydrolase (acid ceramidase) 1 (ASAH1), transcript variant 1, mRNA	-0.611643	Down	1.5743e-13
ALDH1B1	cDNA FLJ51238, highly similar to Aldehyde dehydrogenase X, mitochondrial (EC 1.2.1.3)	-0.611836	Down	0
SNX29	Sorting nexin-29	-0.61198	Down	0.000169285
QRICH2	glutamine rich 2	-0.612022	Down	0.000481072
CHTF8	Chromosome transmission fidelity protein 8 homolog isoform 2	-0.612121	Down	0
SMCO4	Single-pass membrane and coiled-coil domain-containing protein 4	-0.612292	Down	6.4371e-06
MLLT6	Myeloid/lymphoid or mixed-lineage leukemia (Trithorax homolog, Drosophila) translocated to, 6, isoform CRA_a	-0.612307	Down	0
TP73	Tumor protein p73, isoform CRA_a	-0.613701	Down	0.0157087
ABCC4	cDNA FLJ77042, highly similar to Homo sapiens ATP-binding cassette, sub-family C (CFTR/MRP), member 4, mRNA	-0.613934	Down	2.07246e-07
PPME1	Protein phosphatase methylesterase 1	-0.614403	Down	0
EIF2B2	Translation initiation factor eIF-2B subunit beta	-0.614512	Down	3.32802e-05
MFSD5	Molybdate-anion transporter	-0.615375	Down	9.46955e-09
AARS2	Alanine--tRNA ligase, mitochondrial	-0.615895	Down	2.55351e-14
MACROD1	O-acetyl-ADP-ribose deacetylase MACROD1	-0.615998	Down	0.00772411
CYB561	cDNA FLJ37925 fis, clone CTONG2000469, highly similar to Cytochrome b561 domain-containing protein 1	-0.616035	Down	0
C9orf91	Transmembrane protein C9orf91	-0.617002	Down	0.00560102
EIF2D	Eukaryotic translation initiation factor 2D	-0.617815	Down	0
INF2	Inverted formin-2	-0.618879	Down	5.37348e-14
UNC5B	Netrin receptor UNC5B	-0.61899	Down	0
SLC22A18	Solute carrier family 22 (Organic cation transporter), member 18, isoform CRA_a	-0.619472	Down	8.35014e-09
DDB1	cDNA FLJ51067, highly similar to DNA damage-binding protein 1	-0.619999	Down	0
APOL6	Apolipoprotein L6	-0.620247	Down	5.20139e-13
KDELC2	KDEL motif-containing protein 2	-0.620743	Down	3.42219e-09
SLC44A2	Choline transporter-like protein 2 isoform 2	-0.621056	Down	0
CEBPA	CCAAT/enhancer-binding protein alpha	-0.621419	Down	5.47854e-09
IER5L	immediate early response 5-like	-0.621443	Down	3.04201e-14
EVI5L	EVI5-like protein	-0.622554	Down	2.7047e-10
MAN2B2	cDNA FLJ90765 fis, clone THYRO1000584, highly similar to Epididymis-specific alpha-mannosidase (EC 3.2.1.24)	-0.622715	Down	2.60902e-14
CFH	Complement factor H	-0.623436	Down	2.61183e-07
C4orf46	chromosome 4 open reading frame 46	-0.62362	Down	0.00834355
GPR133	Probable G-protein-coupled receptor 133	-0.624235	Down	0
CCDC24	coiled-coil domain containing 24	-0.624371	Down	0.00152801
ASIC3	Amiloride-sensitive cation channel 3, isoform CRA_b	-0.624851	Down	0.000106249
R3HDM1	cDNA FLJ58151, moderately similar to R3H domain-containing protein 1	-0.624985	Down	0
HSPBP1	Hsp70-binding protein 1	-0.625289	Down	0.000186916
SNRPA	cDNA, FLJ93681, highly similar to Homo sapiens small nuclear ribonucleoprotein polypeptide A (SNRPA), mRNA	-0.625531	Down	0
AMOTL2	Angiomotin-like protein 2	-0.625787	Down	1.95399e-14
OSBPL3	Oxysterol-binding protein-related protein 3	-0.625939	Down	0
ATXN7L1	ataxin 7-like 1	-0.626403	Down	0.000509494
C19orf33	Immortalization up-regulated protein	-0.626781	Down	7.80371e-08
HSPG2	Perlecan proteoglycan 2	-0.626823	Down	4.63288e-11
DBNDD1	Uncharacterized protein	-0.627174	Down	1.48253e-08
VDR	cDNA FLJ51539, highly similar to Vitamin D3 receptor	-0.627598	Down	0
RFX5	DNA-binding protein RFX5	-0.627897	Down	0
CTU1	Cytoplasmic tRNA 2-thiolation protein 1	-0.628181	Down	0.0441577
ECI1	Enoyl-CoA delta isomerase 1, mitochondrial	-0.628729	Down	0
RSRC1	Serine/Arginine-related protein 53	-0.628796	Down	3.46665e-11
ERCC1	Excision repair cross-complementing rodent repair deficiency, complementation group 1 (Includes overlapping antisense sequence), isoform CRA_a	-0.628809	Down	0
R3HDM2	R3H domain-containing protein 2	-0.629008	Down	0.00762044
RAB10	Ras-related protein Rab-10	-0.629795	Down	2.35011e-10
PMP22	cDNA FLJ52952, highly similar to Peripheral myelin protein 22	-0.630044	Down	0
BAI2	cDNA FLJ55343, highly similar to Brain-specific angiogenesis inhibitor 2	-0.630081	Down	7.54172e-11
KLC3	Kinesin light chain 3, isoform CRA_a	-0.630425	Down	0.00650391
CHRNA4	Neuronal acetylcholine receptor subunit alpha-4	-0.630453	Down	0.00914268
ZNF275	cDNA FLJ16723 fis, clone UTERU3004418, highly similar to Zinc finger protein 275	-0.630542	Down	1.3936e-10
WDTC1	WD and tetratricopeptide repeats protein 1	-0.630978	Down	0
KCND1	Potassium voltage-gated channel subfamily D member 1	-0.632852	Down	3.59343e-11
FBLN5	Fibulin 5, isoform CRA_b	-0.632963	Down	1.71464e-08
P4HTM	Transmembrane prolyl 4-hydroxylase	-0.633829	Down	0
CFB	Complement factor B	-0.634056	Down	0
SSTR1	Somatostatin receptor type 1	-0.634141	Down	0
STAT6	Signal transducer and activator of transcription 6	-0.634358	Down	0
CDK2	Cyclin-dependent kinase 2, isoform CRA_a	-0.635598	Down	0
TRIM26	Tripartite motif-containing 26, isoform CRA_a	-0.635804	Down	1.25052e-10
STX5	Syntaxin 5A, isoform CRA_c	-0.63639	Down	0
IGFBP7	Insulin-like growth factor binding protein 7, isoform CRA_a	-0.636432	Down	0
NMD3	60S ribosomal export protein NMD3	-0.636693	Down	0
CISD3	CDGSH iron-sulfur domain-containing protein 3, mitochondrial	-0.636779	Down	0
CCNK	Cyclin K, isoform CRA_c	-0.636816	Down	0
TRMT61B	tRNA (adenine(58)-N(1))-methyltransferase, mitochondrial	-0.637065	Down	0.00780024
UBAC1	Ubiquitin-associated domain-containing protein 1	-0.637701	Down	0
UCP2	Uncoupling protein 2 (Mitochondrial, proton carrier), isoform CRA_a	-0.637827	Down	1.36002e-13
RBM47	RNA-binding protein, isoform CRA_d	-0.638921	Down	0
THAP4	THAP domain-containing protein 4	-0.639983	Down	0
TRPM4	cDNA FLJ61284, highly similar to Homo sapiens transient receptor potential cation channel, subfamily M, member 4 (TRPM4), mRNA	-0.640386	Down	3.47125e-11
USP13	Ubiquitin carboxyl-terminal hydrolase 13	-0.641341	Down	9.99201e-15
BIRC2	Baculoviral IAP repeat-containing protein 2	-0.641454	Down	1.2454e-05
SH2D2A	SH2 domain-containing protein 2A	-0.641588	Down	0.00201703
COPS7A	COP9 signalosome complex subunit 7a	-0.642958	Down	0
CASP6	Caspase-6	-0.643042	Down	0.00286641
AKR1A1	Alcohol dehydrogenase [NADP(+)]	-0.643128	Down	0
COPE	Coatomer subunit epsilon	-0.64323	Down	1.49159e-06
PDE6D	Retinal rod rhodopsin-sensitive cGMP 3',5'-cyclic phosphodiesterase subunit delta	-0.643557	Down	5.97498e-06
ARHGAP23	Rho GTPase-activating protein 23	-0.643837	Down	0
UROD	cDNA, FLJ79527, moderately similar to Uroporphyrinogen decarboxylase	-0.644056	Down	0
MARCH2	E3 ubiquitin-protein ligase MARCH2	-0.644254	Down	0.000528354
NEGR1	Putative uncharacterized protein DKFZp686P14120	-0.644433	Down	0.0332663
MROH6	maestro heat-like repeat family member 6	-0.644534	Down	0.000542313
FAM120C	Constitutive coactivator of PPAR-gamma-like protein 2	-0.644541	Down	6.10941e-06
APEX1	DNA-(apurinic or apyrimidinic site) lyase	-0.644631	Down	1.11022e-16
DECR2	Peroxisomal 2,4-dienoyl-CoA reductase	-0.645789	Down	5.8479e-11
ERICH1	glutamate-rich 1	-0.646167	Down	0.00338487
TMEM189-UBE2V1	TMEM189-UBE2V1 readthrough	-0.646693	Down	1.47865e-07
ANAPC16	Anaphase-promoting complex subunit 16	-0.646855	Down	0
ZNF395	Zinc finger protein 395	-0.648196	Down	0
ARL16	ADP-ribosylation factor-like protein 16	-0.648311	Down	2.26549e-06
RGP1	RAB6A-GEF complex partner protein 2	-0.649062	Down	3.12084e-13
TBX3	T-box 3 (Ulnar mammary syndrome), isoform CRA_c	-0.649275	Down	0
MYL9	Myosin regulatory light polypeptide 9	-0.649402	Down	1.22125e-15
UBE2J1	Ubiquitin-conjugating enzyme E2 J1	-0.649647	Down	5.9952e-15
HRAS	GTPase HRas	-0.649878	Down	3.1e-08
ZBTB45	Zinc finger protein 499, isoform CRA_a	-0.650012	Down	0.000256388
EDAR	Tumor necrosis factor receptor superfamily member EDAR	-0.650315	Down	8.21055e-06
PHACTR4	Phosphatase and actin regulator 4	-0.651195	Down	0
ACD	cDNA FLJ56639, highly similar to Adrenocortical dysplasia protein	-0.652487	Down	0.000516212
HNRNPL	cDNA, FLJ94229, highly similar to Homo sapiens heterogeneous nuclear ribonucleoprotein L (HNRPL),mRNA	-0.652566	Down	0
SH3BP5	SH3-domain binding protein 5 (BTK-associated), isoform CRA_b	-0.653084	Down	0
KLHL42	Kelch-like protein 42	-0.653229	Down	3.88578e-15
DSCR3	Down syndrome critical region protein 3	-0.653724	Down	9.99804e-11
RPL10A	60S ribosomal protein L10a	-0.654706	Down	0
HAUS7	HAUS augmin-like complex subunit 7	-0.656258	Down	4.51861e-13
ACACB	cDNA FLJ60369, highly similar to Acetyl-CoA carboxylase 2 (EC 6.4.1.2)	-0.656374	Down	0
VPS45	cDNA FLJ50448, highly similar to Vacuolar protein sorting-associated protein 45	-0.656903	Down	0
DDX39B	HCG2005638, isoform CRA_a	-0.656903	Down	0
RAB4B	HCG2044074, isoform CRA_a	-0.657049	Down	0.015258
ERCC2	TFIIH basal transcription factor complex helicase XPD subunit	-0.657087	Down	0
JAGN1	Protein jagunal homolog 1	-0.657196	Down	3.95186e-07
C17orf59	chromosome 17 open reading frame 59	-0.657504	Down	0.00364564
PLEKHG3	Pleckstrin homology domain-containing family G member 3	-0.65929	Down	0
HIPK2	Homeodomain interacting protein kinase 2	-0.659999	Down	2.10513e-08
SLC17A9	cDNA FLJ55477, highly similar to zinc-finger protein C613.07	-0.661327	Down	0
MAMDC4	Apical endosomal glycoprotein	-0.661666	Down	3.5178e-06
HM13	Minor histocompatibility antigen H13	-0.661832	Down	8.33494e-06
ACSF2	cDNA FLJ50666, weakly similar to Long-chain-fatty-acid--CoA ligase (EC 6.2.1.3)	-0.663035	Down	0
DNAH17	DNAH17 variant protein	-0.663536	Down	2.52817e-08
PRRC2B	Protein PRRC2B	-0.663608	Down	5.10703e-15
SRR	Serine racemase variant	-0.663891	Down	0.00422704
NUDT22	Nucleoside diphosphate-linked moiety X motif 22	-0.664324	Down	2.48646e-06
WDR83	Mitogen-activated protein kinase organizer 1, isoform CRA_c	-0.664975	Down	0.040186
MYL6B	Myosin, light polypeptide 6B, alkali, smooth muscle and non-muscle, isoform CRA_a	-0.665206	Down	2.83702e-07
SHARPIN	SHARPIN protein	-0.665885	Down	0
MYBBP1A	cDNA FLJ60422, highly similar to Myb-binding protein 1A	-0.666013	Down	0
DUSP7	Dual-specificity protein phosphatase 7	-0.666746	Down	0.00074699
C19orf48	chromosome 19 open reading frame 48	-0.666749	Down	0
ANXA3	Annexin A3	-0.667503	Down	0
RETSAT	Retinol saturase	-0.667662	Down	0
STYXL1	Serine/threonine/tyrosine interacting-like 1, isoform CRA_c	-0.667921	Down	0
QTRT1	Queuine tRNA-ribosyltransferase	-0.669146	Down	0
HNRNPAB	Heterogeneous nuclear ribonucleoprotein A/B	-0.669252	Down	0
CHST3	Carbohydrate sulfotransferase 3	-0.669418	Down	0
MEGF8	Multiple epidermal growth factor-like domains protein 8	-0.66961	Down	0
DGKA	cDNA FLJ58783, highly similar to Diacylglycerol kinase alpha (EC 2.7.1.107)	-0.669675	Down	0
ANKRD32	Ankyrin repeat domain-containing protein 32	-0.669759	Down	8.88178e-16
CMBL	cDNA, FLJ96437	-0.670542	Down	0
CATSPER1	Cation channel sperm-associated protein 1	-0.670915	Down	0.001601
PKDCC	Extracellular tyrosine-protein kinase PKDCC	-0.672098	Down	0.0414718
DBI	Diazepam binding inhibitor (GABA receptor modulator, acyl-Coenzyme A binding protein), isoform CRA_a	-0.67226	Down	0
PCYOX1L	cDNA FLJ45348 fis, clone BRHIP3011269, weakly similar to Prenylcysteine oxidase (EC 1.8.3.5)	-0.672515	Down	0.00155821
HSD17B8	Estradiol 17-beta-dehydrogenase 8	-0.672529	Down	0.00111607
AARS	Alanine--tRNA ligase, cytoplasmic	-0.673172	Down	0
PSPH	Phosphoserine phosphatase, isoform CRA_a	-0.673569	Down	7.90014e-06
SQLE	cDNA FLJ51555, highly similar to Squalene monooxygenase (EC 1.14.99.7)	-0.673719	Down	0
MRPL41	39S ribosomal protein L41, mitochondrial	-0.673872	Down	3.08e-10
MIF4GD	MIF4G domain-containing protein	-0.673945	Down	3.59922e-09
SIGMAR1	HCG20471, isoform CRA_d	-0.673949	Down	2.22045e-16
SORL1	Sortilin-related receptor, L(DLR class) A repeats-containing, isoform CRA_b	-0.674597	Down	1.10729e-09
PBX2	HCG2039588	-0.675277	Down	0
ARMC10	Armadillo repeat-containing protein 10	-0.676021	Down	0.0252195
TFG	Protein TFG	-0.676219	Down	0
TMBIM4	Protein lifeguard 4	-0.676985	Down	1.11649e-10
YWHAH	Tyrosine 3-monooxygenase/tryptophan 5-monooxygenase activation protein, eta polypeptide, isoform CRA_b	-0.677311	Down	0
IFIT1	Interferon-induced protein with tetratricopeptide repeats 1	-0.677548	Down	1.08957e-08
MPV17L	Mpv17-like protein	-0.678118	Down	0.0482768
RALBP1	cDNA FLJ61419, highly similar to RalA-binding protein 1	-0.678305	Down	0
HMGCL	3-hydroxymethyl-3-methylglutaryl-Coenzyme A lyase (Hydroxymethylglutaricaciduria), isoform CRA_b	-0.679174	Down	2.05759e-10
ADAMTSL4	ADAMTS-like protein 4	-0.679449	Down	0
SLC9A3R1	Na(+)/H(+) exchange regulatory cofactor NHE-RF1	-0.679528	Down	0
THTPA	Thiamine-triphosphatase	-0.679665	Down	9.4369e-15
ZFP90	Zinc finger protein 90 homolog	-0.679767	Down	0.000637645
MON1B	Vacuolar fusion protein MON1 homolog B	-0.680429	Down	2.22045e-16
CDC42EP2	Cdc42 effector protein 2	-0.680766	Down	1.89559e-12
NME4	Nucleoside diphosphate kinase, mitochondrial	-0.681356	Down	0
PTGDS	Prostaglandin D2 synthase 21kDa (Brain), isoform CRA_a	-0.681784	Down	3.40838e-14
NDC1	cDNA FLJ53254, highly similar to Nucleoporin NDC1	-0.681958	Down	0
KIAA0247	Uncharacterized protein KIAA0247	-0.682314	Down	7.96633e-08
TCTA	T-cell leukemia translocation-altered gene protein	-0.682367	Down	5.21268e-06
SH3BGRL	SH3 domain-binding glutamic acid-rich-like protein	-0.68332	Down	2.32037e-14
LPAR5	G-protein coupled receptor	-0.683801	Down	0.00848904
CDK18	PCTAIRE protein kinase 3, isoform CRA_a	-0.684713	Down	0
TGIF2	Homeobox protein TGIF2	-0.685269	Down	1.42065e-06
ACTR1B	Beta-centractin	-0.685481	Down	0
RNF5	Ring finger protein 5, isoform CRA_a	-0.685542	Down	6.70916e-10
ANKS6	Ankyrin repeat and SAM domain-containing protein 6	-0.685838	Down	0
WDR61	WD repeat-containing protein 61	-0.686038	Down	6.38462e-08
MECR	cDNA FLJ56723, highly similar to Trans-2-enoyl-CoA reductase, mitochondrial (EC 1.3.1.38)	-0.686571	Down	7.24402e-06
GTF2IRD1	General transcription factor II-I repeat domain-containing protein 1	-0.687001	Down	0
LAMTOR1	cDNA FLJ51311	-0.687657	Down	0
TMEM69	Transmembrane protein 69	-0.687883	Down	7.35977e-07
NECAB3	Amyloid beta (A4) protein-binding, family A, member 2 binding protein, isoform CRA_d	-0.687992	Down	0
SLC29A3	Equilibrative nucleoside transporter 3	-0.688089	Down	0
VTI1B	cDNA FLJ75725, highly similar to Homo sapiens vesicle transport through interaction with t-SNAREs homolog 1B (yeast) (VTI1B), mRNA	-0.688417	Down	1.17293e-08
SH2D4A	SH2 domain-containing protein 4A	-0.688953	Down	0
ATF7	cDNA, FLJ94063, highly similar to Homo sapiens activating transcription factor 7 (ATF7), mRNA	-0.689308	Down	0
ZNF219	cDNA FLJ78278, highly similar to Homo sapiens zinc finger protein 219 (ZNF219), mRNA	-0.68937	Down	6.74553e-09
HMBS	Hydroxymethylbilane synthase	-0.69025	Down	3.73052e-06
HR	Lysine-specific demethylase hairless	-0.691127	Down	4.47571e-08
TAB3	cDNA FLJ60687, highly similar to Mitogen-activated protein kinase kinase kinase7-interacting protein 3	-0.69125	Down	0
HENMT1	Small RNA 2'-O-methyltransferase	-0.692388	Down	0
ARNT2	Aryl hydrocarbon receptor nuclear translocator 2	-0.69267	Down	0.000519277
QPRT	cDNA FLJ58446, highly similar to Nicotinate-nucleotide pyrophosphorylase (carboxylating) (EC 2.4.2.19)	-0.693759	Down	0
COBL	Protein cordon-bleu	-0.694324	Down	0
GAL3ST1	Galactose-3-O-sulfotransferase 1, isoform CRA_a	-0.696173	Down	0.00316099
PPIL2	Peptidylprolyl isomerase (Cyclophilin)-like 2, isoform CRA_b	-0.696424	Down	0
UBE2D4	Ubiquitin-conjugating enzyme E2D 4 (Putative), isoform CRA_e	-0.696839	Down	0.000676629
RTN3	Reticulon-3	-0.697009	Down	0
ADCY3	cDNA FLJ14951 fis, clone PLACE3000020, highly similar to Adenylate cyclase type 3 (EC 4.6.1.1)	-0.697646	Down	0
NRSN2	Neurensin-2	-0.697879	Down	0
LYPD6	Ly6/PLAUR domain-containing protein 6	-0.697935	Down	0.0177633
YIPF2	Protein YIPF2	-0.697945	Down	1.55938e-05
ZNF594	ZNF594 protein	-0.698113	Down	0.00656424
AMACR	Alpha-methylacyl-CoA racemase, isoform CRA_b	-0.698127	Down	0.00136161
DDB2	DNA damage-binding protein 2	-0.698178	Down	0
KXD1	Uncharacterized protein	-0.699579	Down	1.43552e-13
PGBD2	piggyBac transposable element derived 2	-0.699661	Down	0.000318624
LDHD	Probable D-lactate dehydrogenase, mitochondrial	-0.699751	Down	4.18434e-06
HES5	HES5 protein	-0.699787	Down	0.00791608
F12	Coagulation factor XII-Mie	-0.700233	Down	4.5243e-06
ZNF629	Zinc finger protein 629	-0.700525	Down	0
TM9SF1	cDNA FLJ75892, highly similar to Homo sapiens transmembrane 9 superfamily member 1 (TM9SF1), mRNA	-0.700599	Down	0
GPD2	cDNA FLJ57187, highly similar to Glycerol-3-phosphate dehydrogenase, mitochondrial (EC 1.1.99.5)	-0.700791	Down	0
C4BPA	C4b-binding protein alpha chain	-0.701027	Down	0.000137192
CFD	Complement factor D preproprotein	-0.701827	Down	0.000603499
NGRN	Neugrin	-0.701948	Down	0
MROH1	maestro heat-like repeat family member 1	-0.702211	Down	0
FAM188A	Protein FAM188A	-0.702304	Down	0.000555652
CDPF1	cysteine-rich, DPF motif domain containing 1	-0.702317	Down	1.75571e-11
SMIM10	Small integral membrane protein 10	-0.702407	Down	3.64322e-05
BTBD6	BTB/POZ domain-containing protein 6	-0.702601	Down	0
TSPYL1	TSPYL protein	-0.703798	Down	0.000208325
C11orf86	chromosome 11 open reading frame 86	-0.704871	Down	1.88738e-14
TAB1	cDNA FLJ78598, highly similar to Homo sapiens mitogen-activated protein kinase kinase kinase 7 interacting protein 1 (MAP3K7IP1), transcript variant alpha, mRNA	-0.705063	Down	1.83964e-13
TBC1D1	TBC1D1 protein	-0.705181	Down	2.55707e-08
MAPK1IP1L	mitogen-activated protein kinase 1 interacting protein 1-like	-0.705701	Down	0
TXNL4B	Thioredoxin-like protein 4B	-0.706183	Down	3.5445e-06
NCOA5	Nuclear receptor coactivator 5	-0.707623	Down	0
PSMB8	cDNA FLJ50880, highly similar to Proteasome subunit beta type 8 (EC 3.4.25.1)	-0.707876	Down	0
JUP	Junction plakoglobin, isoform CRA_a	-0.708181	Down	0
CYB561D2	Cytochrome b-561 domain containing 2, isoform CRA_a	-0.708865	Down	1.2209e-06
IMPA2	Inositol monophosphatase 2	-0.709494	Down	0
RPL3	cDNA FLJ35376 fis, clone SKMUS2004044, highly similar to Homo sapiens ribosomal protein L3 (RPL3), transcript variant 2, mRNA	-0.710336	Down	0
GAA	Glucosidase, alpha acid (Pompe disease, glycogen storage disease type II), isoform CRA_a	-0.711525	Down	2.21401e-06
TPCN2	cDNA FLJ13304 fis, clone OVARC1001391, highly similar to Homo sapiens two pore segment channel 2 (TPCN2), mRNA	-0.711568	Down	0
PRDM11	PR domain-containing protein 11	-0.711841	Down	5.69211e-08
SPATA20	Spermatogenesis-associated protein 20	-0.71185	Down	0
TEAD4	Transcriptional enhancer factor TEF-3	-0.711895	Down	0
RHOBTB2	Rho-related BTB domain-containing protein 2	-0.712167	Down	3.53051e-14
TPD52L1	Tumor protein D53	-0.7125	Down	0
FDXR	NADPH:adrenodoxin oxidoreductase, mitochondrial	-0.712679	Down	0.000149108
CLN6	Ceroid-lipofuscinosis, neuronal 6, late infantile, variant, isoform CRA_a	-0.712778	Down	6.84673e-05
CA11	Carbonic anhydrase-related protein 11	-0.713256	Down	4.95926e-06
C5AR2	G protein-coupled receptor C5L2	-0.713527	Down	8.08096e-05
DDHD2	cDNA FLJ31963 fis, clone NT2RP7007610, highly similar to Homo sapiens DDHD domain containing 2 (DDHD2), mRNA	-0.713564	Down	0
DZIP1L	DAZ interacting protein 1-like, isoform CRA_c	-0.714034	Down	8.12544e-06
DERL3	Derlin-3	-0.71479	Down	0.000175829
PLLP	Plasma membrane proteolipid (Plasmolipin), isoform CRA_a	-0.715107	Down	0
SCO2	Protein SCO2 homolog, mitochondrial	-0.71522	Down	2.22045e-15
HOXA10	Homeobox A10, isoform CRA_a	-0.715528	Down	1.84808e-12
DNPEP	Aspartyl aminopeptidase, isoform CRA_b	-0.715529	Down	0
EBPL	Emopamil-binding protein-like	-0.716201	Down	0.0106458
C1orf159	Uncharacterized protein C1orf159	-0.716215	Down	7.05313e-08
PRR5L	Proline-rich protein 5-like	-0.716573	Down	1.67656e-09
WWC3	Protein WWC3	-0.716799	Down	5.73181e-06
PSMB10	Proteasome subunit beta type-10	-0.717292	Down	9.84635e-12
PHYH	Phytanoyl-CoA dioxygenase, peroxisomal	-0.717379	Down	1.93843e-08
BOP1	Ribosome biogenesis protein BOP1	-0.718205	Down	0
OAS1	cDNA FLJ60887, highly similar to 2'-5'-oligoadenylate synthetase 1 (EC 2.7.7.-)	-0.718415	Down	0
NAT10	N-acetyltransferase 10	-0.720298	Down	0
CFL1	Cofilin-1	-0.720422	Down	0
MLH1	MutL homolog 1, colon cancer, nonpolyposis type 2 (E. coli), isoform CRA_a	-0.721507	Down	0
ECE2	cDNA FLJ50099, highly similar to Endothelin-converting enzyme 2 (EC 3.4.24.71)	-0.721577	Down	1.01878e-10
RAB42	Putative Ras-related protein Rab-42	-0.721678	Down	0.00214037
PPARGC1A	Peroxisome proliferative activated receptor, gamma, coactivator 1, alpha, isoform CRA_a	-0.721805	Down	0.0244109
WISP2	WNT1-inducible-signaling pathway protein 2	-0.722096	Down	0
LTBP4	Latent-transforming growth factor beta-binding protein 4	-0.722691	Down	0
PTDSS2	Phosphatidylserine synthase 2, isoform CRA_a	-0.722976	Down	0
FMNL3	cDNA FLJ45265 fis, clone BRHIP2026346, highly similar to Mus musculus formin-like 3 (Fmnl3), mRNA	-0.722996	Down	1.33733e-07
FAM131C	family with sequence similarity 131, member C	-0.72323	Down	7.12843e-06
UCK2	Uridine kinase	-0.723469	Down	0
MIPOL1	Mirror-image polydactyly gene 1 protein	-0.723512	Down	0.00568094
PCYT1A	cDNA, FLJ93994, highly similar to Homo sapiens phosphate cytidylyltransferase 1, choline, alpha isoform (PCYT1A), mRNA	-0.724102	Down	1.51281e-07
SERINC2	Serine incorporator 2, isoform CRA_b	-0.724972	Down	0
CFL2	Cofilin-2	-0.725803	Down	1.98601e-06
YJEFN3	YjeF N-terminal domain containing 3	-0.725946	Down	0.0197243
RHOD	Rho-related GTP-binding protein RhoD	-0.726111	Down	5.85175e-07
WDR18	WD repeat-containing protein 18	-0.726275	Down	2.80376e-12
STUB1	E3 ubiquitin-protein ligase CHIP	-0.726648	Down	0
CLCN3	Chloride channel protein	-0.727007	Down	0
MYO9A	Unconventional myosin-IXa	-0.727093	Down	3.98293e-06
LRRK1	LRRK1 protein	-0.727425	Down	7.98196e-07
GSTT2	cDNA, FLJ92320, highly similar to Homo sapiens glutathione S-transferase theta 2 (GSTT2), mRNA	-0.727724	Down	0.00632917
THBS3	cDNA FLJ90315 fis, clone NT2RP2001480, highly similar to Thrombospondin-3	-0.727823	Down	0
KIAA0040	KIAA0040	-0.728007	Down	1.31717e-12
WASF2	cDNA FLJ55445, highly similar to Wiskott-Aldrich syndrome protein family member 2	-0.728548	Down	0
GPR89A	Golgi pH regulator A	-0.729294	Down	0.0119452
MORN1	MORN repeat containing 1	-0.730094	Down	0.0155539
TMEM201	Transmembrane protein 201	-0.730837	Down	6.66134e-16
POLD1	DNA polymerase delta catalytic subunit	-0.732404	Down	0
PCK2	Phosphoenolpyruvate carboxykinase [GTP], mitochondrial	-0.732491	Down	3.77476e-15
PCOLCE	cDNA FLJ55126, highly similar to Procollagen C-endopeptidase enhancer 1	-0.73308	Down	0
SHANK3	SH3 and multiple ankyrin repeat domains protein 3	-0.733247	Down	9.77106e-05
THOC6	THO complex subunit 6 homolog	-0.73438	Down	0
HAUS4	HAUS augmin-like complex subunit 4	-0.734572	Down	0
AGMAT	Agmatine ureohydrolase (Agmatinase), isoform CRA_a	-0.734885	Down	0
RABEPK	Rab9 effector protein with kelch motifs	-0.736796	Down	2.33704e-07
APBB2	cDNA FLJ75171, highly similar to Homo sapiens amyloid beta (A4) protein-binding, family B,member 2 (Fe65-like) (APBB2), mRNA	-0.737084	Down	2.85071e-08
LRP3	Low-density lipoprotein receptor-related protein 3	-0.737439	Down	1.84118e-07
HNRNPA0	Heterogeneous nuclear ribonucleoprotein A0	-0.737512	Down	0
MTSS1	MTSS1 protein	-0.738218	Down	0.00773987
C9orf9	Uncharacterized protein C9orf9	-0.739786	Down	9.78763e-08
NEURL1	cDNA FLJ57494, highly similar to Neuralized-like protein 1	-0.740238	Down	2.10942e-15
HERC5	cDNA FLJ35836 fis, clone TESTI2006624, highly similar to HECT domain and RCC1-like domain-containing protein 5	-0.740404	Down	0
TMEM38A	Trimeric intracellular cation channel type A	-0.740535	Down	1.84143e-08
TYSND1	Peroxisomal leader peptide-processing protease	-0.740684	Down	0
TSNARE1	t-SNARE domain containing 1	-0.74103	Down	4.84972e-10
JOSD1	Josephin domain containing 1, isoform CRA_a	-0.741079	Down	0
RNF10	Ring finger protein 10, isoform CRA_a	-0.741419	Down	0
POGK	Pogo transposable element with KRAB domain, isoform CRA_a	-0.74192	Down	0
FOXE1	Forkhead box protein E1	-0.742375	Down	3.38194e-05
RBMX	cDNA FLJ34201 fis, clone FCBBF3019714, highly similar to HETEROGENEOUS NUCLEAR RIBONUCLEOPROTEIN G	-0.743338	Down	0
MID1IP1	Mid1-interacting protein 1	-0.743751	Down	0
RAVER2	cDNA FLJ57423, highly similar to Ribonucleoprotein PTB-binding 2	-0.744298	Down	0.000594287
ATF4	cDNA FLJ58799, highly similar to Cyclic AMP-dependent transcription factor ATF-4	-0.744355	Down	0
SLC52A3	Solute carrier family 52 member 3	-0.744493	Down	4.85288e-07
NAAA	N-acylethanolamine-hydrolyzing acid amidase	-0.744567	Down	0.000694397
ABHD16A	Abhydrolase domain-containing protein 16A	-0.745345	Down	0
DTX4	E3 ubiquitin-protein ligase DTX4	-0.74538	Down	0
CYB5B	Cytochrome b5 type B (Outer mitochondrial membrane), isoform CRA_a	-0.746258	Down	0
PIGW	Phosphatidylinositol glycan, class W, isoform CRA_a	-0.747255	Down	2.28659e-05
NDUFS2	cDNA FLJ53932, highly similar to NADH-ubiquinone oxidoreductase 49 kDa subunit, mitochondrial (EC 1.6.5.3)	-0.74802	Down	0
HECW1	HECT type E3 ubiquitin ligase	-0.748179	Down	3.85798e-09
OPLAH	5-oxoprolinase (ATP-hydrolysing)	-0.748274	Down	2.02348e-10
TSHZ2	Teashirt homolog 2	-0.749336	Down	6.10133e-05
UBE2L6	Ubiquitin/ISG15-conjugating enzyme E2 L6	-0.749609	Down	0
FEN1	Flap endonuclease 1	-0.749976	Down	0
ERMARD	Endoplasmic reticulum membrane-associated RNA degradation protein	-0.752422	Down	0.00054764
ANKH	Progressive ankylosis protein homolog	-0.753709	Down	0
MUC5AC	Mucin 5AC, oligomeric mucus/gel-forming	-0.754305	Down	0
BBS1	cDNA FLJ52492, highly similar to Bardet-Biedl syndrome 1 protein	-0.754367	Down	6.66134e-16
MTA1	Metastasis associated 1, isoform CRA_c	-0.755497	Down	0
CCS	Copper chaperone for superoxide dismutase	-0.755503	Down	0
CRTAP	Cartilage associated protein, isoform CRA_a	-0.755509	Down	0
TRAPPC9	Trafficking protein particle complex subunit 9	-0.755728	Down	8.88178e-16
RCN1	Reticulocalbin-1	-0.756081	Down	0
RNF135	E3 ubiquitin-protein ligase RNF135	-0.756631	Down	0.000391503
LY6G5C	Lymphocyte antigen 6 complex locus protein G5c	-0.75717	Down	0.0170519
GLIS3	Zinc finger protein GLIS3	-0.757651	Down	0
GIT1	ARF GTPase-activating protein GIT1	-0.75784	Down	4.90386e-13
PARP12	Zinc finger CCCH type domain containing 1	-0.758034	Down	0
ATF6B	Cyclic AMP-dependent transcription factor ATF-6 beta	-0.758314	Down	0
MLX	MAX-like protein X, isoform CRA_b	-0.758633	Down	0
ATP6V0E2	cDNA FLJ77720	-0.758702	Down	0
MORC4	cDNA FLJ56908, highly similar to MORC family CW-type zinc finger 4	-0.758798	Down	0
C14orf80	chromosome 14 open reading frame 80	-0.759221	Down	0.00217577
QARS	cDNA FLJ75085, highly similar to Homo sapiens glutaminyl-tRNA synthetase (QARS), mRNA	-0.759375	Down	0
NAA60	N-alpha-acetyltransferase 60	-0.759499	Down	0
CADM4	Cell adhesion molecule 4	-0.759795	Down	7.77156e-16
COX7C	Cytochrome c oxidase subunit VIIc, isoform CRA_a	-0.760919	Down	0
PDPR	Pyruvate dehydrogenase phosphatase regulatory subunit, mitochondrial	-0.761067	Down	0
ACSF3	Acyl-CoA synthetase family member 3, mitochondrial	-0.761785	Down	0
DLG5	Disks large homolog 5	-0.761881	Down	0
PLEKHM1	cDNA FLJ57568, highly similar to Homo sapiens pleckstrin homology domain containing, family M member 1, mRNA	-0.762763	Down	4.10783e-15
GYS1	cDNA FLJ76881, highly similar to Homo sapiens glycogen synthase 1 (muscle) (GYS1), mRNA	-0.762763	Down	0
KCTD15	cDNA FLJ61112, highly similar to BTB/POZ domain-containing protein KCTD15	-0.762816	Down	0
PITHD1	PITH domain-containing protein 1	-0.763161	Down	1.55431e-15
POP7	Ribonuclease P protein subunit p20	-0.763264	Down	3.88578e-14
IL22RA1	Interleukin-22 receptor subunit alpha-1	-0.763448	Down	5.43071e-06
DOLK	cDNA FLJ60149, highly similar to Transmembrane protein 15	-0.763481	Down	5.65162e-09
HINT2	PKCI-1-related HIT protein variant	-0.763499	Down	4.68827e-05
HSPB8	Heat shock protein beta-8	-0.763824	Down	0.00019137
RAB3IL1	Guanine nucleotide exchange factor for Rab-3A	-0.764522	Down	6.66134e-16
CASKIN2	Caskin-2	-0.764581	Down	0
IFIT2	cDNA FLJ60157, highly similar to Interferon-induced protein with tetratricopeptide repeats 2	-0.764735	Down	0
MED24	Mediator of RNA polymerase II transcription subunit 24	-0.764835	Down	0
MEF2BNB	Protein MEF2BNB	-0.76522	Down	7.43798e-07
USMG5	Up-regulated during skeletal muscle growth protein 5	-0.765232	Down	2.23256e-11
C14orf93	Uncharacterized protein C14orf93	-0.766788	Down	0.00300053
OSR2	Protein odd-skipped-related 2	-0.767154	Down	3.06757e-05
SLC25A35	Solute carrier family 25 member 35	-0.767439	Down	2.22045e-16
VPS8	Vacuolar protein sorting-associated protein 8 homolog	-0.767745	Down	2.12097e-12
SUFU	Suppressor of fused homolog	-0.767792	Down	2.44497e-10
ACSL1	cDNA FLJ76467, highly similar to Homo sapiens acyl-CoA synthetase long-chain family member 1 (ACSL1), mRNA	-0.76794	Down	1.41135e-05
CDCA7	cDNA FLJ52932, highly similar to Homo sapiens cell division cycle associated 7 (CDCA7), transcript variant 2, mRNA	-0.767983	Down	6.00886e-12
IFI35	Interferon-induced 35 kDa protein	-0.768256	Down	2.77556e-15
PKP4	Plakophilin-4	-0.770593	Down	0
SEPT5	Septin-5	-0.770729	Down	0.0193021
TMEM134	Transmembrane protein 134	-0.771024	Down	0
KCNH5	KCNH5 protein	-0.771117	Down	4.83574e-07
EVC	Ellis-van Creveld syndrome protein	-0.771696	Down	0.000157575
FURIN	Furin (Paired basic amino acid cleaving enzyme), isoform CRA_a	-0.772144	Down	0
NMRK1	cDNA FLJ39825 fis, clone SPLEN2012175, highly similar to Nicotinamide riboside kinase 1 (EC 2.7.1.-)	-0.772461	Down	0.00192808
ASIC1	cDNA FLJ75602, highly similar to Homo sapiens amiloride-sensitive cation channel 2, neuronal (ACCN2), transcript variant 2, mRNA	-0.773282	Down	3.24185e-14
FBLIM1	Filamin-binding LIM protein 1	-0.774388	Down	0
UFC1	Ubiquitin-fold modifier-conjugating enzyme 1	-0.774433	Down	4.90082e-07
LARS2	Probable leucine--tRNA ligase, mitochondrial	-0.775141	Down	0
INTS1	Integrator complex subunit 1	-0.777394	Down	0
STS	Steryl-sulfatase	-0.777559	Down	0
RPL18A	60S ribosomal protein L18a	-0.777925	Down	2.2948e-08
UBE2I	cDNA FLJ76182, highly similar to Homo sapiens ubiquitin-conjugating enzyme E2I (UBC9 homolog, yeast) (UBE2I), transcript variant 1, mRNA	-0.777967	Down	0
MARC1	Mitochondrial amidoxime-reducing component 1	-0.778509	Down	0
GOT1	Aspartate aminotransferase, cytoplasmic	-0.778518	Down	6.70575e-14
PTPN18	cDNA FLJ59661, highly similar to Tyrosine-protein phosphatase non-receptortype 18 (EC 3.1.3.48)	-0.778621	Down	0
OAS3	2'-5'-oligoadenylate synthetase 3, 100kDa, isoform CRA_a	-0.77964	Down	0
BASP1	Brain acid soluble protein 1	-0.779734	Down	0
TCF19	Transcription factor 19 isoform 2	-0.7798	Down	0
FBF1	Fas-binding factor 1	-0.780078	Down	0
SLC43A3	HCG39762, isoform CRA_c	-0.780621	Down	0
NVL	cDNA FLJ56105, highly similar to Nuclear valosin-containing protein-like	-0.781097	Down	0
NFATC3	cDNA FLJ77451, highly similar to Homo sapiens nuclear factor of activated T-cells, cytoplasmic, calcineurin-dependent 3 (NFATC3), transcript variant 1, mRNA	-0.782729	Down	0
DUSP8	Dual specificity protein phosphatase 8	-0.784242	Down	1.08193e-08
SLC25A11	Mitochondrial 2-oxoglutarate/malate carrier protein	-0.784525	Down	2.31617e-10
UNC13D	Protein unc-13 homolog D	-0.785024	Down	0
ZNF703	Zinc finger protein 703	-0.785755	Down	9.17485e-05
SECTM1	cDNA FLJ77863, highly similar to Homo sapiens secreted and transmembrane 1 (SECTM1), mRNA	-0.786222	Down	0.00116741
MOCOS	Molybdenum cofactor sulfurase	-0.786359	Down	0
CAMKK1	Calcium/calmodulin-dependent protein kinase kinase 1	-0.786387	Down	1.15326e-06
TJP3	Tight junction protein ZO-3	-0.786831	Down	0
RRP12	RRP12-like protein	-0.787564	Down	0
PIGP	cDNA FLJ57784, highly similar to PhosphatidylinositolN-acetylglucosaminyltransferase subunit P (EC 2.4.1.198)	-0.787745	Down	0.0137296
CSRP1	cDNA FLJ16406 fis, clone UTERU2026142, highly similar to Cysteine and glycine-rich protein 1	-0.788132	Down	0
OLFML2A	Olfactomedin-like protein 2A	-0.788145	Down	0
CAP2	Adenylyl cyclase-associated protein 2	-0.789656	Down	0
C12orf10	UPF0160 protein MYG1, mitochondrial	-0.790004	Down	0
SUCLA2	Succinyl-CoA ligase subunit beta	-0.790223	Down	0
THSD4	cDNA FLJ54862, weakly similar to Homo sapiens thrombospondin repeat containing 1 (TSRC1), transcript variant 2, mRNA	-0.790569	Down	0
GPNMB	Glycoprotein (Transmembrane) nmb, isoform CRA_b	-0.790914	Down	1.42227e-07
GDAP1	cDNA FLJ60563, highly similar to Ganglioside-induceddifferentiation-associated protein 1	-0.791547	Down	0.0184737
NCF2	Neutrophil cytosol factor 2	-0.791547	Down	3.03677e-11
VWA5A	von Willebrand factor A domain-containing protein 5A	-0.792099	Down	0
VSIG10L	V-set and immunoglobulin domain-containing protein 10-like	-0.792635	Down	0.000443212
GNB5	Guanine nucleotide binding protein (G protein), beta 5, isoform CRA_a	-0.792954	Down	0
METTL9	Methyltransferase-like protein 9	-0.793155	Down	1.63177e-08
HYAL3	Hyaluronidase-3	-0.793424	Down	2.25675e-05
RPL7L1	Ribosomal protein L7-like 1, isoform CRA_b	-0.793509	Down	0
WDR81	WD repeat-containing protein 81	-0.793573	Down	0
TRPV1	HCG2033443, isoform CRA_a	-0.793861	Down	1.58896e-07
SURF4	cDNA FLJ50444, highly similar to Surfeit locus protein 4	-0.795528	Down	0
FERMT2	Fermitin family homolog 2	-0.795782	Down	0
HPDL	4-hydroxyphenylpyruvate dioxygenase-like protein	-0.797095	Down	9.44533e-12
ARRDC1	Arrestin domain-containing protein 1	-0.79767	Down	0
SIRT2	Sirtuin (Silent mating type information regulation 2 homolog) 2 (S. cerevisiae), isoform CRA_a	-0.798272	Down	3.43242e-07
C8orf4	Uncharacterized protein C8orf4	-0.798277	Down	0.0061094
RNF130	E3 ubiquitin-protein ligase RNF130	-0.798389	Down	5.4845e-13
NUDT1	Nudix (Nucleoside diphosphate linked moiety X)-type motif 1, isoform CRA_a	-0.799319	Down	4.07896e-12
SMPD2	Sphingomyelin phosphodiesterase 2	-0.799523	Down	1.40199e-09
LCMT2	cDNA FLJ76457, highly similar to Homo sapiens leucine carboxyl methyltransferase 2 (LCMT2), mRNA	-0.800764	Down	4.20775e-14
ACOT8	cDNA FLJ32106 fis, clone OCBBF2001408, highly similar to H.sapiens thioesterase II	-0.801763	Down	0
HLCS	Biotin--protein ligase	-0.801998	Down	0
IFT46	Chromosome 11 open reading frame 60, isoform CRA_a	-0.803318	Down	0.00762316
ODF3L1	outer dense fiber of sperm tails 3-like 1	-0.803374	Down	8.9564e-06
FADS1	cDNA FLJ56225, highly similar to Homo sapiens fatty acid desaturase 1 (FADS1), mRNA	-0.803743	Down	0
IRF5	Interferon regulatory factor 5, isoform CRA_b	-0.80388	Down	0.00128566
ELMO3	Engulfment and cell motility protein 3	-0.804327	Down	1.32288e-11
ID1	DNA-binding protein inhibitor ID-1	-0.804421	Down	0
PTGES	Prostaglandin E synthase	-0.804487	Down	0
GPS2	G protein pathway suppressor 2	-0.80519	Down	0
TM4SF1	Transmembrane 4 L6 family member 1	-0.805891	Down	0
RANGRF	Ran guanine nucleotide release factor	-0.805902	Down	8.77076e-15
ITPA	ITPase	-0.806261	Down	0
NAV1	Neuron navigator 1	-0.806504	Down	1.44329e-15
DDX39A	DEAD (Asp-Glu-Ala-Asp) box polypeptide 39, isoform CRA_b	-0.806972	Down	2.11098e-12
FARP2	FERM, RhoGEF and pleckstrin domain-containing protein 2	-0.807136	Down	9.32587e-15
TMSB4X	Thymosin, beta 4, X-linked, isoform CRA_a	-0.807802	Down	4.05498e-08
SRCIN1	SRC kinase-signaling inhibitor 1	-0.808383	Down	2.22583e-06
NSUN6	Putative methyltransferase NSUN6	-0.80907	Down	0.0331823
MAGED2	Melanoma-associated antigen D2	-0.809476	Down	0
WNT3	Proto-oncogene Wnt-3	-0.809885	Down	0
HOMEZ	cDNA FLJ54438, highly similar to Homeobox and leucine zipper protein Homez	-0.809909	Down	1.51327e-05
TSTA3	cDNA FLJ39433 fis, clone PROST2004142, highly similar to GDP-L-fucose synthetase (EC 1.1.1.271)	-0.810139	Down	0
EFCAB14	cDNA FLJ10625 fis, clone NT2RP2005540, highly similar to Homo sapiens KIAA0494 protein	-0.810243	Down	0
CNNM2	Metal transporter CNNM2	-0.810256	Down	0
DPY19L3	Probable C-mannosyltransferase DPY19L3	-0.810636	Down	2.59975e-06
MGST3	Microsomal glutathione S-transferase 3, isoform CRA_a	-0.810966	Down	0
MCM5	DNA helicase	-0.811509	Down	0
CC2D2A	Coiled-coil and C2 domain-containing protein 2A	-0.81216	Down	2.17647e-05
SLC25A1	Tricarboxylate transport protein, mitochondrial	-0.812383	Down	0
RAD52	cDNA FLJ56674, highly similar to DNA repair protein RAD52 homolog	-0.813103	Down	0.0098695
PARP14	Poly [ADP-ribose] polymerase 14	-0.813385	Down	0
PLEKHH1	cDNA FLJ42797 fis, clone BRAWH3008697, highly similar to Homo sapiens pleckstrin homology domain containing, family H member 1, mRNA	-0.813409	Down	2.65115e-05
PSMG4	proteasome (prosome, macropain) assembly chaperone 4	-0.813612	Down	1.91976e-06
KCNAB2	Potassium voltage-gated channel, shaker-related subfamily, beta member 2, isoform CRA_a	-0.814032	Down	0
HIVEP3	Transcription factor HIVEP3	-0.814338	Down	5.54187e-06
PPM1N	Probable protein phosphatase 1N	-0.81449	Down	0.010405
DNM1	cDNA FLJ39310 fis, clone OCBBF2013324, highly similar to Dynamin-1 (EC 3.6.5.5)	-0.815675	Down	2.43582e-08
MGC50722	uncharacterized MGC50722	-0.81579	Down	1.88725e-08
RPSA	40S ribosomal protein SA	-0.815896	Down	0
ESRP2	Epithelial splicing regulatory protein 2	-0.816163	Down	0
TMEM9	Transmembrane protein 9, isoform CRA_b	-0.816499	Down	0
SLC25A10	cDNA FLJ61034, highly similar to Mitochondrial dicarboxylate carrier	-0.817267	Down	0
NXPH4	Neurexophilin-4	-0.81734	Down	0.00187406
LPAR2	Endothelial differentiation, lysophosphatidic acid G-protein-coupled receptor, 4, isoform CRA_a	-0.817772	Down	4.17444e-14
RPS27	40S ribosomal protein S27	-0.817972	Down	2.33505e-07
MMS19	MMS19 nucleotide excision repair protein homolog	-0.81965	Down	0
COQ9	HCG2025883, isoform CRA_c	-0.819794	Down	0
RASD2	GTP-binding protein Rhes	-0.819903	Down	6.90559e-13
CUX1	Homeobox protein cut-like 1	-0.819918	Down	0
MRM1	rRNA methyltransferase 1, mitochondrial	-0.819968	Down	2.69162e-12
DAGLA	Chromosome 11 open reading frame 11, isoform CRA_b	-0.820202	Down	0
BOK	BCL2-related ovarian killer, isoform CRA_a	-0.820304	Down	0
SFXN2	Sideroflexin-2	-0.820796	Down	0.0276691
USP27X	Ubiquitin carboxyl-terminal hydrolase 27	-0.821808	Down	0.000231364
KRBA1	Protein KRBA1	-0.823353	Down	5.53703e-10
TMEM143	Transmembrane protein 143	-0.823435	Down	0.00966142
SLFN5	cDNA FLJ52100	-0.82401	Down	0
METTL21A	Protein N-lysine methyltransferase METTL21A	-0.824041	Down	5.47118e-13
NMRAL1	NmrA-like family domain-containing protein 1	-0.82437	Down	1.15556e-11
PMVK	cDNA, FLJ93228, Homo sapiens phosphomevalonate kinase (PMVK), mRNA	-0.824541	Down	0
ADAMTS16	ADAM metallopeptidase with thrombospondin type 1 motif, 16	-0.824643	Down	6.56012e-09
SH3BP1	cDNA FLJ61632, highly similar to SH3 domain-binding protein 1	-0.825245	Down	6.88542e-08
NCOR2	Nuclear receptor co-repressor 2, isoform CRA_c	-0.825404	Down	0
STK38	Serine/threonine kinase 38, isoform CRA_a	-0.825482	Down	0
AVEN	Cell death regulator Aven	-0.825514	Down	0.00303014
TP53I3	Tumor protein p53 inducible protein 3, isoform CRA_c	-0.825601	Down	3.31505e-08
XXYLT1	Xyloside xylosyltransferase 1	-0.825841	Down	1.16004e-10
ATG9A	ATG9 autophagy related 9 homolog A (S. cerevisiae), isoform CRA_a	-0.826043	Down	0
MRPS12	Mitochondrial ribosomal protein S12, isoform CRA_a	-0.826478	Down	2.72619e-10
TOX3	TOX high mobility group box family member 3	-0.826783	Down	1.70352e-08
COG8	HCG2027080, isoform CRA_b	-0.827215	Down	0
EPHB2	Receptor protein-tyrosine kinase	-0.827341	Down	0
WDR77	WD repeat domain 77, isoform CRA_a	-0.827556	Down	0
SHISA5	Scotin, isoform CRA_a	-0.828304	Down	0
VARS	Valyl-tRNA synthetase, isoform CRA_a	-0.828582	Down	0
PLEKHG2	cDNA FLJ56270, highly similar to Homo sapiens pleckstrin homology domain containing, family G (with RhoGef domain) member 2, mRNA	-0.829241	Down	0
FAM92A1	family with sequence similarity 92, member A1	-0.830129	Down	0.000521736
DCAKD	Dephospho-CoA kinase domain-containing protein	-0.830174	Down	2.22045e-16
SFN	14-3-3 protein sigma	-0.830236	Down	0
LRRC41	Leucine-rich repeat-containing protein 41	-0.830521	Down	0
PLCB2	1-phosphatidylinositol 4,5-bisphosphate phosphodiesterase beta-2	-0.830646	Down	1.57496e-12
HIATL1	Hippocampus abundant transcript-like 1, isoform CRA_b	-0.831889	Down	6.33438e-08
FAR1	cDNA, FLJ96593	-0.832008	Down	0
MRPL28	39S ribosomal protein L28, mitochondrial	-0.83311	Down	0
CACNB3	cDNA FLJ58949, highly similar to Voltage-dependent L-type calcium channel subunit beta-3	-0.833442	Down	0
TCEA2	Transcription elongation factor A protein 2 (SII)	-0.834551	Down	0
BAG1	BAG family molecular chaperone regulator 1	-0.834621	Down	0
CRB3	Protein crumbs homolog 3	-0.835754	Down	0.0404094
HADHA	cDNA FLJ53969, highly similar to Trifunctional enzyme subunit alpha, mitochondrial	-0.835807	Down	0
DUSP9	Dual specificity protein phosphatase homolog hMKP-R	-0.83619	Down	0
CTDSP1	CTD (Carboxy-terminal domain, RNA polymerase II, polypeptide A) small phosphatase 1, isoform CRA_b	-0.836408	Down	6.91669e-14
BTN3A3	Butyrophilin subfamily 3 member A3	-0.836983	Down	2.13318e-12
HFE	HFE	-0.836987	Down	8.85003e-12
SOGA2	Microtubule cross-linking factor 1	-0.837018	Down	0
TALDO1	Transaldolase 1, isoform CRA_c	-0.837567	Down	0
POLE	DNA polymerase epsilon catalytic subunit A	-0.83836	Down	0
NCKAP5L	NCK-associated protein 5-like	-0.839884	Down	7.03881e-14
INTS5	Integrator complex subunit 5	-0.840268	Down	4.44089e-16
RTCB	cDNA FLJ58027	-0.841279	Down	2.44471e-13
CSDC2	cDNA, FLJ93943, highly similar to Homo sapiens RNA-binding protein pippin (PIPPIN), mRNA	-0.841371	Down	0.0045502
SUOX	Sulfite oxidase, isoform CRA_a	-0.841591	Down	1.33227e-15
CLASP2	CLIP-associating protein 2	-0.842825	Down	0
TMEM150A	Transmembrane protein 150A	-0.842974	Down	7.35194e-06
[truncated: 1,124 more rows]
