# Supplementary material for: A novel long noncoding RNA HOXC-AS3 mediates tumorigenesis of gastric cancer by binding to YBX1
Source: Genome Biol. 2018 Oct 4;19:154. doi: 10.1186/s13059-018-1523-0 (PMC6172843; doi:10.1186/s13059-018-1523-0)
Supplement: Supplementary file 6 — Table S5. The mRNA variation abundance (≥1.5-fold) for YBX1-knockdown in BGC-823 cells. (XLS 236 kb) [file 13059_2018_1523_MOESM6_ESM.xls]

## Sheet: Sheet1
Table S5: mRNAs variation abundance (≥1.5-fold) in YBX1-knockdown BGC-823 cells
Gene name	Description	Log2FC	Style	FDR
STAR	Steroidogenic acute regulatory protein, mitochondrial	20	up	0.000476541
RBP1	Retinol-binding protein 1	20	up	0.00199372
HSD11B1	Corticosteroid 11-beta-dehydrogenase isozyme 1	20	up	2.709e-05
DPYSL3	cDNA FLJ57528, highly similar to Dihydropyrimidinase-related protein 3	5.58961	up	0.0016877
LOC389602	uncharacterized LOC389602	3.1819	up	0.0338697
HIST1H1D	Histone H1.3	3.08915	up	0
STC2	cDNA FLJ14484 fis, clone MAMMA1002485, highly similar to Stanniocalcin-2	3.06314	up	0
HIST1H2AI	Histone H2A type 1	3.05267	up	0.000262782
FLRT1	Putative uncharacterized protein	2.9853	up	2.78388e-12
GDF15	Growth/differentiation factor 15	2.83812	up	0.00951343
HIST1H2BC	histone cluster 1, H2bc	2.83658	up	0
FAIM3	Fas apoptotic inhibitory molecule 3	2.8078	up	1.11022e-16
ADM2	ADM2	2.72814	up	0
KIAA1755	KIAA1755	2.65239	up	4.68709e-05
HIST1H4H	Histone H4	2.60451	up	0
KLF15	Krueppel-like factor 15	2.58407	up	0.0078107
CHAC1	Glutathione-specific gamma-glutamylcyclotransferase 1	2.55662	up	0
HIST1H3H	histone cluster 1, H3h	2.55156	up	8.81295e-13
HIST2H3D	histone cluster 2, H3d	2.46597	up	0
IL24	Interleukin-24	2.43214	up	1.39742e-09
CYP1A1	Cytochrome P450 1A1	2.38909	up	0
HIST1H2AK	Histone H2A type 1-J	2.37807	up	1.06013e-05
HIST1H2BF	HIST1H2BC protein	2.32275	up	0
HIST1H2BJ	Histone H2B type 1-J	2.30171	up	0.000121232
HIST2H2BF	Histone H2B type 2-F	2.2816	up	0
SERPINE2	Serpin peptidase inhibitor, clade E (Nexin, plasminogen activator inhibitor type 1), member 2, isoform CRA_a	2.25138	up	2.03171e-14
HIST1H2AD	Histone H2A type 1-D	2.23615	up	0.0103226
FST	Follistatin, isoform CRA_c	2.19367	up	0.022703
HIST1H2BG	Histone H2B type 1-C/E/F/G/I	2.15351	up	0
CYP1B1	cDNA FLJ51600, highly similar to Cytochrome P450 1B1 (EC 1.14.14.1)	2.10988	up	0
ZNF773	Zinc finger protein 773	2.10703	up	0.000750904
HIST1H3D	histone cluster 1, H3d	2.07248	up	1.69346e-09
LOC102724474	uncharacterized LOC102724474	1.98496	up	0.0162048
HIST1H2BK	Histone H2B type 1-K	1.96755	up	1.22125e-15
HMGA2	High mobility group protein HMGI-C	1.96345	up	6.66689e-13
HIST1H2BE	histone cluster 1, H2be	1.95281	up	0.0326027
HIST1H4E	histone cluster 1, H4e	1.95181	up	0.00127095
HIST1H2AJ	histone cluster 1, H2aj	1.93154	up	0.000681072
ELFN1	Protein ELFN1	1.90725	up	1.98527e-07
HIST1H2AC	Histone H2A type 1-C	1.90438	up	3.77766e-07
HIST1H1E	Liver histone H1e	1.90362	up	0
HIST2H3C	Histone H3.2	1.90267	up	3.92952e-07
IL1RL1	Interleukin 1 receptor-like 1 isoform 1	1.89702	up	0.00142417
HIST1H3F	histone cluster 1, H3f	1.88727	up	0.0292037
SLC7A11	Cystine/glutamate transporter	1.87643	up	0
HIST2H2BE	Histone H2B type 2-E	1.85112	up	0
GPR115	Probable G-protein coupled receptor 115	1.84779	up	0.0470002
CREBRF	cDNA FLJ76882, highly similar to Homo sapiens adult retina protein, mRNA	1.84575	up	1.84263e-05
LOC102724334	histone H2B type F-S-like	1.81792	up	0.00265646
CD22	B-cell receptor CD22	1.8104	up	0
ANGPTL4	Angiopoietin-related protein 4	1.79534	up	1.34904e-09
DUSP5	Dual specificity protein phosphatase 5	1.72823	up	0
HIST1H3B	histone cluster 1, H3b	1.72641	up	0.000544389
SESN2	Sestrin-2	1.71966	up	0
DMBT1	cDNA FLJ61058, highly similar to Deleted in malignant brain tumors 1 protein	1.71143	up	1.52583e-09
HIST1H2BO	Histone H2B type 1-O	1.69309	up	0.00979094
FOSB	FBJ murine osteosarcoma viral oncogene homolog B, isoform CRA_a	1.68388	up	2.86182e-12
LMO4	cDNA FLJ77516, highly similar to Homo sapiens LIM domain only 4 (LMO4), mRNA	1.66158	up	1.11022e-16
HIST2H3A	histone cluster 2, H3a	1.64914	up	1.38116e-05
KIAA1211	KIAA1211	1.64182	up	0
PHLDA1	Pleckstrin homology-like domain, family A, member 1, isoform CRA_a	1.63049	up	0
DDIT3	DNA damage-inducible transcript 3 protein	1.6138	up	7.77156e-15
RPA4	Replication protein A 30 kDa subunit	1.59043	up	0.00142795
ASNS	Asparagine synthetase [glutamine-hydrolyzing]	1.58141	up	3.93033e-11
MYZAP	HCG40688, isoform CRA_a	1.56774	up	0
TSSK6	Testis-specific serine kinase 6, isoform CRA_a	1.55335	up	0.0117629
IL1B	Interleukin-1 beta	1.54657	up	2.03133e-09
IL1RAP	cDNA FLJ77565, highly similar to Homo sapiens interleukin 1 receptor accessory protein (IL1RAP), transcript variant 1, mRNA	1.53356	up	0
GXYLT1	Glucoside xylosyltransferase 1	1.52473	up	3.36815e-08
HIST1H2AG	Histone H2A	1.52363	up	1.79619e-06
VGF	Neurosecretory protein VGF	1.4908	up	0.0103394
LURAP1L	leucine rich adaptor protein 1-like	1.48407	up	0
LOC100506870	uncharacterized LOC100506870	1.48358	up	0.00319546
PCSK1	Proprotein convertase subtilisin/kexin type 1 preproprotein variant	1.48019	up	1.85636e-09
DBNDD2	Dysbindin domain-containing protein 2	1.46081	up	3.59601e-13
CARS	Cysteinyl-tRNA synthetase, isoform CRA_a	1.44085	up	0
IGFBP1	Insulin-like growth factor binding protein 1	1.42648	up	0
SCML2	cDNA FLJ54781, highly similar to Sex comb on midleg-like protein 2	1.41854	up	0
GPR97	cDNA FLJ50249, highly similar to Probable G-protein coupled receptor 97	1.41475	up	2.97645e-07
AREG	Amphiregulin	1.40826	up	0
ECM2	cDNA FLJ51022, highly similar to Extracellular matrix protein 2	1.40519	up	6.75777e-07
DCAF4L1	DDB1 and CUL4 associated factor 4-like 1	1.39406	up	0.0262549
TGFBR3	Transforming growth factor beta receptor type 3	1.39337	up	0
PSAT1	Phosphoserine aminotransferase 1, isoform CRA_a	1.39318	up	4.79927e-12
DHRS2	Dehydrogenase/reductase SDR family member 2, mitochondrial	1.38256	up	1.28786e-13
HIST1H2BH	Histone H2B type 1-H	1.3734	up	0
LOX	cDNA, FLJ79522, highly similar to Protein-lysine 6-oxidase (EC1.4.3.13)	1.37196	up	0.0067877
CCDC81	coiled-coil domain containing 81	1.37102	up	0.0267152
GADD45A	Growth arrest and DNA damage-inducible protein GADD45 alpha	1.36095	up	0
HIST1H2BN	Histone H2B type 1-N	1.36012	up	5.61166e-07
KIF21B	Kinesin-like protein KIF21B	1.35659	up	0
SPRY2	Protein sprouty homolog 2	1.35502	up	0
CBS	Cystathionine beta-synthase	1.34848	up	1.11022e-16
IGFBP3	Insulin-like growth factor binding protein 3 isoform b	1.345	up	0
LOC102724560	cystathionine beta-synthase-like	1.3422	up	1.58531e-05
LOC101928242	cell cycle control protein 50B-like	1.34125	up	0.00221556
EREG	Proepiregulin	1.34068	up	1.76525e-14
KIAA1958	KIAA1958	1.33798	up	0
GPT2	Glutamic pyruvate transaminase (Alanine aminotransferase) 2, isoform CRA_b	1.33333	up	1.50102e-12
PRDM8	PR domain containing 8, isoform CRA_a	1.32131	up	4.66051e-05
VLDLR	cDNA FLJ78222	1.31948	up	1.52567e-05
IL1A	Interleukin-1 alpha	1.3178	up	0.00055429
BEST1	Bestrophin-1	1.31519	up	0.000626046
ZNF558	Zinc finger protein 558	1.3021	up	0
NECAB2	N-terminal EF-hand calcium-binding protein 2	1.29961	up	1.11022e-16
MOAP1	Modulator of apoptosis 1	1.29627	up	7.40524e-10
CLDN1	Claudin-1	1.29208	up	0
TUBE1	Tubulin epsilon chain	1.28991	up	4.996e-15
LOC101059976	arf-GAP with GTPase, ANK repeat and PH domain-containing protein 2-like	1.28952	up	0.0276722
KIAA1467	Uncharacterized protein KIAA1467	1.28079	up	5.8213e-06
LOC100996573	uncharacterized LOC100996573	1.27859	up	0.000970213
MARS	Methionine-tRNA synthetase, isoform CRA_a	1.27335	up	0
ZNF280C	Zinc finger protein 280C	1.27243	up	0.0106104
ZNF23	cDNA FLJ33720 fis, clone BRAWH2009590, highly similar to Zinc finger protein 23	1.26637	up	1.55431e-15
PLIN2	Perilipin-2	1.26428	up	0
ETV5	ETS translocation variant 5	1.26154	up	1.4222e-13
LIPH	Mutant lipase H	1.25432	up	0
ARRDC4	Arrestin domain-containing protein 4	1.25247	up	5.41971e-08
ZFP69B	cDNA FLJ34293 fis, clone FEBRA2004651, highly similar to Zinc finger protein 643	1.24672	up	1.26077e-07
KIAA1683	Uncharacterized protein KIAA1683	1.24163	up	0.00631659
CDC37L1	Hsp90 co-chaperone Cdc37-like 1	1.22793	up	0
MYEOV	myeloma overexpressed	1.21873	up	5.12118e-10
ANKRD33B	ankyrin repeat domain 33B	1.20678	up	0
KRT15	cDNA FLJ16494 fis, clone CTONG3004576, highly similar to Keratin, type I cytoskeletal 15	1.20473	up	3.67498e-06
FOSL1	cDNA, FLJ94314, highly similar to Homo sapiens FOS-like antigen 1 (FOSL1), mRNA	1.19697	up	6.20011e-07
MAPK13	Mitogen-activated protein kinase 13 variant	1.19517	up	7.38871e-05
PRTG	Protogenin	1.19206	up	1.16233e-10
MDM4	Mdm4, transformed 3T3 cell double minute 4, p53 binding protein (Mouse), isoform CRA_a	1.18411	up	1.71654e-05
ZBTB37	cDNA FLJ61611, highly similar to Zinc finger and BTB domain-containing protein 37	1.18247	up	7.97222e-06
ARHGAP39	cDNA FLJ35182 fis, clone PLACE6015445, moderately similar to PUTATIVE PREOPTIC REGULATORY FACTOR-2	1.18229	up	8.50401e-11
LRIG1	Leucine-rich repeats and immunoglobulin-like domains protein 1	1.1779	up	0
OGDHL	2-oxoglutarate dehydrogenase-like, mitochondrial	1.17313	up	0.0127488
DUSP2	Dual specificity protein phosphatase 2	1.17244	up	0.0135509
NT5E	cDNA, FLJ95508, highly similar to Homo sapiens 5'-nucleotidase, ecto (CD73) (NT5E), mRNA	1.1719	up	2.76446e-14
APOLD1	Apolipoprotein L domain containing 1	1.16967	up	2.72631e-06
GARS	Glycyl-tRNA synthetase	1.16955	up	0
TMC7	Transmembrane channel-like protein	1.16758	up	1.98043e-06
GRHL3	Grainyhead-like protein 3 homolog	1.16726	up	0.0207423
SPRY4	Protein sprouty homolog 4	1.16549	up	0
ITGA5	Integrin, alpha 5 (Fibronectin receptor, alpha polypeptide), isoform CRA_b	1.16424	up	0
ENC1	cDNA FLJ57577, highly similar to Ectoderm-neural cortex 1 protein	1.1626	up	7.76253e-08
GFPT1	Glutamine--fructose-6-phosphate aminotransferase [isomerizing] 1	1.16054	up	1.16705e-08
SPRED2	cDNA FLJ31917 fis, clone NT2RP7004925, highly similar to Sprouty-related, EVH1 domain-containing protein 2	1.15947	up	0
HDAC9	Histone deacetylase 9	1.15945	up	2.46507e-11
DET1	DET1 homolog	1.155	up	0.000956078
GAREM	GRB2-associated and regulator of MAPK protein	1.15488	up	0
SERPINE1	Serpin peptidase inhibitor, clade E (Nexin, plasminogen activator inhibitor type 1), member 1, isoform CRA_b	1.15327	up	0
BRSK1	cDNA FLJ43009 fis, clone BRTHA2015406, highly similar to BR serine/threonine-protein kinase 1 (EC 2.7.11.1)	1.1494	up	0.0300739
SSH2	cDNA FLJ34113 fis, clone FCBBF3008938, highly similar to Protein phosphatase Slingshot homolog 2	1.14806	up	0
C6orf48	chromosome 6 open reading frame 48	1.14557	up	0
LONRF1	LON peptidase N-terminal domain and RING finger protein 1	1.14427	up	6.22546e-05
PXK	cDNA FLJ60559, highly similar to PX domain-containing protein kinase-like protein	1.14298	up	0
PARD6B	Partitioning defective 6 homolog beta	1.12842	up	0.0110323
GPR17	cDNA FLJ44901 fis, clone BRAMY3004126, highly similar to Probable P2Y purinoceptor GPR17	1.12444	up	0.0337615
CMYA5	Cardiomyopathy-associated protein 5	1.12028	up	0.00352038
C9orf91	Transmembrane protein C9orf91	1.11805	up	0
SH3YL1	SH3 domain-containing YSC84-like protein 1	1.11639	up	0.00857413
SGPL1	Sphingosine-1-phosphate lyase 1	1.11516	up	0
ITGA2	Integrin alpha-2	1.1148	up	2.40539e-08
IRS1	Insulin receptor substrate 1, isoform CRA_a	1.11045	up	3.09066e-06
XPOT	cDNA FLJ75831, highly similar to Homo sapiens exportin, tRNA (nuclear export receptor for tRNAs) (XPOT), mRNA	1.10852	up	0
SCUBE1	Signal peptide, CUB and EGF-like domain-containing protein 1	1.10468	up	0.000969662
ERRFI1	ERBB receptor feedback inhibitor 1	1.09795	up	0
AGPAT9	Uncharacterized protein	1.09401	up	2.59431e-05
ALDH1L2	Mitochondrial 10-formyltetrahydrofolate dehydrogenase	1.09391	up	0
RAET1L	Retinoic acid early transcript 1L protein	1.08759	up	6.68192e-05
LOC101927260	uncharacterized LOC101927260	1.08488	up	0.000270084
SEMA7A	cDNA FLJ11033 fis, clone PLACE1004203, highly similar to Semaphorin-7A	1.08402	up	3.45207e-11
MED30	Mediator of RNA polymerase II transcription subunit 30	1.07917	up	4.78428e-08
C5orf55	Uncharacterized protein C5orf55	1.07783	up	9.99201e-16
ABL2	Abelson tyrosine-protein kinase 2	1.07767	up	0
MT1E	Metallothionein-1E	1.07662	up	4.33488e-05
PSPH	Phosphoserine phosphatase, isoform CRA_a	1.07661	up	0
PRPF3	cDNA, FLJ93335, highly similar to Homo sapiens PRP3 pre-mRNA processing factor 3 homolog (yeast) (PRPF3), mRNA	1.07439	up	0
CD44	cDNA FLJ76654, highly similar to Homo sapiens CD44 antigen (homing function and Indian blood group system) (CD44), transcript variant 4, mRNA	1.07399	up	0
GADD45B	Growth arrest and DNA damage-inducible protein GADD45 beta	1.07303	up	3.1819e-13
MTF1	cDNA FLJ57138, highly similar to Metal-regulatory transcription factor 1	1.06963	up	3.10862e-15
SPOCD1	SPOC domain-containing protein 1	1.0679	up	2.93738e-09
TPBG	Trophoblast glycoprotein	1.06742	up	9.84025e-10
HOXB8	Homeobox protein Hox-B8	1.06561	up	0.00167919
LOC102724426	Sjoegren syndrome nuclear autoantigen 1 homolog	1.06267	up	1.04456e-05
F3	cDNA, FLJ93022, highly similar to Homo sapiens coagulation factor III (thromboplastin, tissue factor) (F3), mRNA	1.06128	up	7.02759e-06
GPR3	G protein-coupled receptor 3	1.06052	up	0.0129052
SH2D5	SH2 domain-containing protein 5	1.06046	up	1.52101e-14
YOD1	Ubiquitin thioesterase OTU1	1.05495	up	1.25144e-12
TBC1D8	cDNA FLJ58691, highly similar to Mus musculus TBC1 domain family, member 8 (Tbc1d8), mRNA	1.04949	up	0
ZBTB43	Zinc finger and BTB domain-containing protein 43	1.04714	up	0
C16orf52	chromosome 16 open reading frame 52	1.04367	up	1.35691e-10
DNAJC27	cDNA FLJ51836, highly similar to Homo sapiens Ras-associated protein Rap1 (RBJ), mRNA	1.0429	up	1.74993e-10
SLC1A5	cDNA FLJ58765, highly similar to Neutral amino acid transporter B(0)	1.04204	up	2.27693e-10
MTHFD2	cDNA, FLJ93628, Homo sapiens methylene tetrahydrofolate dehydrogenase (NAD+dependent), methenyltetrahydrofolate cyclohydrolase (MTHFD2),nuclear gene encoding mitochondrial protein, mRNA	1.04189	up	2.81442e-12
HIST1H2BD	Histone H2B type 1-D	1.03846	up	2.82295e-07
FZR1	Fizzy-related protein homolog	1.03808	up	1.84963e-07
PKD1	Polycystin-1	1.03655	up	0.000968548
C2orf74	Uncharacterized protein C2orf74	1.03292	up	6.30163e-13
ICAM5	Intercellular adhesion molecule 5, telencephalin	1.03191	up	0.000117268
UNC5CL	MUXA protein	1.0258	up	0.0294088
PTPRM	Protein-tyrosine-phosphatase	1.02465	up	0
NHSL1	NHS-like 1	1.01976	up	2.19728e-05
FAM167A	family with sequence similarity 167, member A	1.01088	up	4.73287e-06
VEGFC	Vascular endothelial growth factor C	1.01077	up	6.66134e-15
SLC20A1	Solute carrier family 20 (Phosphate transporter), member 1	1.01057	up	0
RNF208	RING finger protein 208	1.01045	up	0.0329377
EZH1	Histone-lysine N-methyltransferase EZH1	1.00992	up	0
CYR61	cDNA FLJ58182, highly similar to Protein CYR61	1.0026	up	0
YARS	Tyrosine--tRNA ligase, cytoplasmic	1.00232	up	0
ZIC2	Zic family member 2 (Odd-paired homolog, Drosophila), isoform CRA_a	1.00016	up	1.02558e-05
DCBLD2	Discoidin, CUB and LCCL domain-containing protein 2	0.999415	up	0
SPATA2	Spermatogenesis-associated protein 2	0.996995	up	1.95177e-13
C7orf55	UPF0562 protein C7orf55	0.994988	up	0.0325775
PHLDB2	Pleckstrin homology-like domain family B member 2	0.994889	up	0
FNDC3A	Fibronectin type III domain containing 3A, isoform CRA_d	0.993974	up	0
C14orf79	chromosome 14 open reading frame 79	0.991549	up	0.00045679
U2AF1L4	Splicing factor U2AF 26 kDa subunit	0.989579	up	0.00751648
SMOC1	SPARC related modular calcium binding 1, isoform CRA_b	0.987387	up	0
MXI1	Max-interacting protein 1	0.987086	up	5.17031e-12
LAMA1	Laminin subunit alpha-1	0.985039	up	0
KDM7A	Lysine-specific demethylase 7A	0.982193	up	2.81465e-07
DICER1	Dicer1e	0.980392	up	0
AARS	Alanine--tRNA ligase, cytoplasmic	0.979821	up	0
C22orf46	Uncharacterized protein C22orf46	0.979538	up	0
SH3RF1	E3 ubiquitin-protein ligase SH3RF1	0.979359	up	0
NTN4	cDNA FLJ75513, highly similar to Homo sapiens hepar-derived netrin-like protein mRNA	0.97718	up	0
EEPD1	Endonuclease/exonuclease/phosphatase family domain-containing protein 1	0.976141	up	1.09065e-10
SEPSECS	Soluble liver antigen/liver pancreas antigen, isoform CRA_a	0.97486	up	2.66731e-12
ANTXR2	ANTXR2 protein	0.974104	up	0.0314957
TRIB3	cDNA FLJ59723, highly similar to Tribbles homolog 3	0.96903	up	8.97948e-13
GIN1	Gypsy retrotransposon integrase-like protein 1	0.967364	up	0.000683155
DMD	Dystrophin	0.965866	up	0
SP4	cDNA FLJ57388, moderately similar to Transcription factor Sp4	0.965499	up	5.18079e-09
RNF169	E3 ubiquitin-protein ligase RNF169	0.965349	up	6.49591e-07
IRAK2	cDNA, FLJ93282, highly similar to Homo sapiens interleukin-1 receptor-associated kinase 2 (IRAK2),mRNA	0.96525	up	2.22045e-16
C9orf163	chromosome 9 open reading frame 163	0.963397	up	3.28291e-07
RPIA	Ribose-5-phosphate isomerase	0.963274	up	2.01839e-13
TCF7L2	cDNA FLJ90224 fis, clone NT2RM1000789, highly similar to Mus musculus transcription factor 7-like 2, T-cell specific, HMG-box (Tcf7l2), mRNA	0.959541	up	3.21965e-15
ZC3H6	Zinc finger CCCH domain-containing protein 6	0.959108	up	1.02639e-05
PDK4	Pyruvate dehydrogenase kinase, isoenzyme 4	0.952261	up	1.14382e-08
NEU3	Sialidase 3 (Membrane sialidase), isoform CRA_a	0.951988	up	0
TXNIP	Thioredoxin interacting protein, isoform CRA_a	0.947444	up	0
RNMT	mRNA cap guanine-N7 methyltransferase	0.947024	up	1.03112e-06
ERMP1	Endoplasmic reticulum metallopeptidase 1	0.944857	up	0
GRAMD1B	GRAM domain-containing protein 1B	0.943835	up	0
ZNF821	Uncharacterized protein	0.943778	up	0.000606343
TPRG1L	Tumor protein p63-regulated gene 1-like protein	0.94369	up	0
YRDC	YrdC domain-containing protein, mitochondrial	0.943308	up	0
LPXN	cDNA FLJ51550, highly similar to Leupaxin	0.942603	up	0.00499777
FUT10	cDNA FLJ55721, highly similar to Homo sapiens fucosyltransferase 10 (alpha (1,3) fucosyltransferase) (FUT10), mRNA	0.941248	up	2.54175e-08
MLLT10	Protein AF-10	0.940712	up	0
MORN4	MORN repeat containing 4	0.940496	up	0.00407533
FAM126B	Protein FAM126B	0.939648	up	0.000203813
ANKRD27	Ankyrin repeat domain-containing protein 27	0.937595	up	0
FMNL2	cDNA FLJ37546 fis, clone BRCAN2027364, highly similar to Homo sapiens formin-like 2 (FMNL2), transcript variant 2, mRNA	0.934605	up	5.96256e-12
NUAK1	NUAK family, SNF1-like kinase, 1, isoform CRA_a	0.933513	up	1.03123e-10
RPGR	X-linked retinitis pigmentosa GTPase regulator	0.932493	up	1.20799e-06
DUSP6	Dual specificity protein phosphatase	0.931709	up	1.46549e-14
CCBL2	Kynurenine--oxoglutarate transaminase 3	0.93155	up	0.00838762
IFRD1	cDNA FLJ54027, highly similar to Interferon-related developmental regulator 1	0.931051	up	1.49566e-08
AMIGO2	Adhesion molecule with Ig-like domain 2, isoform CRA_a	0.930573	up	0
GTPBP2	GTP binding protein 2, isoform CRA_a	0.92964	up	1.77636e-15
ZNF674	Zinc finger protein 674	0.927314	up	7.86522e-06
PCYOX1L	cDNA FLJ45348 fis, clone BRHIP3011269, weakly similar to Prenylcysteine oxidase (EC 1.8.3.5)	0.926599	up	1.18789e-06
MST1	Macrophage stimulating 1 (Hepatocyte growth factor-like), isoform CRA_b	0.926493	up	6.0812e-05
ZFYVE20	Zinc finger, FYVE domain containing 20, isoform CRA_a	0.924652	up	0
C5orf28	Transmembrane protein C5orf28	0.922487	up	0
PDE10A	cDNA FLJ58114, highly similar to cAMP and cAMP-inhibited cGMP 3',5'-cyclicphosphodiesterase 10A (EC 3.1.4.17)	0.922214	up	3.9444e-12
SEMA4B	Semaphorin-4B	0.921659	up	0
TANC2	Protein TANC2	0.919499	up	0
IRGQ	IRGQ protein	0.918759	up	0.0460166
SPOPL	Speckle-type POZ protein-like	0.91871	up	1.93071e-05
ITGB8	Integrin beta-8	0.916448	up	0.0449688
RENBP	N-acylglucosamine 2-epimerase	0.910697	up	0.00203721
CHIC2	Cysteine-rich hydrophobic domain-containing protein 2	0.908932	up	0.0229896
ZNF510	Zinc finger protein 510	0.908026	up	0
BTRC	cDNA, FLJ93955, highly similar to Homo sapiens beta-transducin repeat containing (BTRC), transcript variant 2, mRNA	0.907421	up	0
SOWAHC	sosondowah ankyrin repeat domain family member C	0.904832	up	0
TGOLN2	Trans-Golgi network integral membrane protein 2	0.904281	up	0
NBPF9	neuroblastoma breakpoint family, member 9	0.904024	up	0
FOXK1	cDNA FLJ16099 fis, clone TESTI2008278, highly similar to Homo sapiens forkhead box K1 (FOXK1), mRNA	0.90115	up	0.0128747
ZNF26	cDNA FLJ77537, highly similar to Homo sapiens zinc finger protein 26 (KOX 20) (ZNF26), mRNA	0.900055	up	6.75077e-06
ADAMTS5	A disintegrin and metalloproteinase with thrombospondin motifs 5	0.892655	up	0.000261158
SECISBP2	Putative uncharacterized protein DKFZp686C09169	0.891799	up	1.17514e-09
LHFPL2	Lipoma HMGIC fusion partner-like 2 protein	0.889047	up	0
FNDC3B	Fibronectin type III domain-containing protein 3B	0.888199	up	0
TBCEL	Tubulin-specific chaperone cofactor E-like protein	0.888021	up	5.76016e-07
CDYL2	Chromodomain Y-like protein 2	0.887265	up	0
ATAD1	cDNA FLJ54240, highly similar to ATPase family AAA domain-containing protein 1	0.886683	up	0
KLHL15	Kelch-like protein 15	0.886618	up	0.000717318
GPRC5A	cDNA FLJ78217	0.883238	up	0
CDCP1	CUB domain-containing protein 1	0.88319	up	0
SLC31A1	Solute carrier family 31 (Copper transporters), member 1, isoform CRA_a	0.883014	up	0
SMOX	cDNA FLJ54592, highly similar to Spermine oxidase (EC 1.5.3.-)	0.880948	up	4.44434e-11
ULBP2	cDNA FLJ56582, highly similar to NKG2D ligand 2	0.880399	up	0.00719539
ACBD5	cDNA FLJ53837, moderately similar to Homo sapiens acyl-Coenzyme A binding domain containing 5 (ACBD5), mRNA	0.879756	up	1.50546e-13
FNIP1	cDNA FLJ44720 fis, clone BRACE3022312	0.877425	up	1.13611e-06
NR1D2	cDNA FLJ52620, highly similar to Orphan nuclear receptor NR1D2	0.875679	up	1.01685e-05
MIER2	Mesoderm induction early response protein 2	0.874665	up	4.93311e-09
MET	Receptor protein-tyrosine kinase	0.872677	up	1.88738e-15
NBEAL1	neurobeachin-like 1	0.871715	up	0.0017404
CAPN15	Calpain-15	0.868629	up	0.00153888
DUS4L	Dihydrouridine synthase 4-like (S. cerevisiae), isoform CRA_b	0.86821	up	0.00428225
RNF41	Ring finger protein 41, isoform CRA_b	0.867395	up	0
TMEM116	Transmembrane protein 116	0.867232	up	0.000601443
FAM135A	family with sequence similarity 135, member A	0.866818	up	3.79176e-06
FAM131A	Protein FAM131A	0.864438	up	0.00275414
CASD1	cDNA, FLJ95089, highly similar to Homo sapiens O-acetyltransferase (CAS1), mRNA	0.864425	up	0.00390682
SH2B3	SH2B adapter protein 3	0.864326	up	6.35936e-13
FAM63B	Family with sequence similarity 63, member B, isoform CRA_e	0.862091	up	1.84879e-07
USPL1	cDNA FLJ75211, highly similar to Homo sapiens ubiquitin specific peptidase like 1, mRNA	0.859154	up	1.97285e-08
IGF1R	Tyrosine-protein kinase receptor	0.858176	up	1.32065e-08
PGPEP1	Pyroglutamyl-peptidase 1	0.858175	up	2.63754e-08
WDR35	WD repeat-containing protein 35	0.857065	up	9.75959e-10
ZFP41	Putative uncharacterized protein DKFZp761O1618	0.856711	up	0
ITSN2	Intersectin-2	0.855788	up	5.86776e-09
GFOD1	Glucose-fructose oxidoreductase domain-containing protein 1	0.854294	up	0.00268385
SRGAP1	SLIT-ROBO Rho GTPase activating protein 1, isoform CRA_a	0.853348	up	3.77476e-15
LHX6	LIM homeobox 6, isoform CRA_b	0.851893	up	3.29863e-10
MST1L	Putative macrophage stimulating 1-like protein	0.850831	up	8.85621e-05
FAM160B1	family with sequence similarity 160, member B1	0.85005	up	3.62688e-06
FGF2	Fibroblast growth factor 2	0.849628	up	1.06801e-07
CSNK1G3	Casein kinase I isoform gamma-3	0.849073	up	8.35765e-05
ELK3	ELK3, ETS-domain protein (SRF accessory protein 2), isoform CRA_a	0.848759	up	1.13067e-08
ADPRM	Manganese-dependent ADP-ribose/CDP-alcohol diphosphatase	0.846912	up	0.0109055
LYST	Lysosomal-trafficking regulator	0.844025	up	2.04023e-06
PTPN4	Tyrosine-protein phosphatase non-receptor type 4	0.84186	up	2.82203e-09
ZMYM5	Zinc finger MYM-type protein 5	0.8417	up	4.26491e-09
FAM84B	Protein FAM84B	0.840813	up	0
DENND1B	DENN domain-containing protein 1B	0.839691	up	1.38729e-06
PPP1R15A	Protein phosphatase 1 regulatory subunit 15A	0.838428	up	0
CCDC59	Thyroid transcription factor 1-associated protein 26	0.836942	up	1.52067e-12
TGFA	Protransforming growth factor alpha	0.836706	up	0
OSGIN2	Oxidative stress-induced growth inhibitor 2	0.836686	up	0.00418549
MAFG	HCG1991559, isoform CRA_f	0.836485	up	0
SENP5	cDNA, FLJ94365	0.836451	up	1.05573e-05
ACVR1B	Activin receptor type-1B	0.835841	up	0
KIR2DL3	Killer cell immunoglobulin-like receptor 2DL3	0.835466	up	0.00370443
MED10	Mediator of RNA polymerase II transcription subunit 10	0.833907	up	9.6713e-11
CEP120	Centrosomal protein of 120 kDa	0.831724	up	2.63977e-05
PPM1K	Protein phosphatase 1K, mitochondrial	0.828526	up	0.00179176
TGFBR2	TGF-beta receptor type-2	0.826705	up	0
PPP1R3B	Protein phosphatase 1 regulatory subunit 3B	0.826173	up	0
ZNF383	cDNA FLJ34441 fis, clone HLUNG2001459, highly similar to Zinc finger protein 383	0.825961	up	0.04702
DGKH	Diacylglycerol kinase eta	0.825719	up	0.0334856
ZNF598	Zinc finger protein 598	0.82452	up	0.0155872
GPCPD1	Uncharacterized protein	0.82388	up	9.35356e-08
LPHN1	LPHN1 protein	0.821587	up	0.00351327
AP3S2	Adaptor-related protein complex 3, sigma 2 subunit, isoform CRA_a	0.821026	up	5.19422e-09
SLC2A3	cDNA FLJ57557, highly similar to Solute carrier family 2, facilitated glucose transporter member 3	0.820851	up	1.58948e-11
ZNF337	cDNA FLJ78383, highly similar to Homo sapiens zinc finger protein 337 (ZNF337), mRNA	0.818353	up	0
ZNF350	Zinc finger protein 350	0.813918	up	1.40945e-06
ERN1	Serine/threonine-protein kinase/endoribonuclease IRE1	0.813776	up	1.00142e-13
ZNF311	cDNA FLJ76000, highly similar to Homo sapiens zinc finger protein 311 (ZNF311), mRNA	0.813616	up	0.0270184
MBNL2	MBNL2 protein	0.810991	up	0
SEMA4C	Semaphorin-4C	0.810591	up	0.000234115
AXL	Receptor protein-tyrosine kinase	0.807225	up	0
S100PBP	S100P-binding protein	0.806883	up	8.75966e-14
DCP2	cDNA FLJ52185, highly similar to mRNA decapping enzyme 2 (EC 3.-.-.-)	0.805733	up	7.61613e-14
NECAP1	cDNA FLJ78563	0.805566	up	0
EMC1	ER membrane protein complex subunit 1	0.804691	up	0
RAB27B	Ras-related protein Rab-27B	0.804646	up	0.00112152
CTSL	Cathepsin L, isoform CRA_a	0.803257	up	0
DOK3	Docking protein 3, isoform CRA_a	0.801525	up	4.23388e-05
JADE3	PHD finger protein 16, isoform CRA_a	0.801497	up	2.69501e-10
SLC16A7	Solute carrier family 16 (Monocarboxylic acid transporters), member 7, isoform CRA_a	0.800388	up	0.000668752
PTPN21	Tyrosine-protein phosphatase non-receptor type 21	0.799501	up	1.12531e-08
KLF11	cDNA, FLJ96388, highly similar to Homo sapiens TGFB inducible early growth response 2 (TIEG2), mRNA	0.799377	up	3.67262e-13
TNRC18	HCG96198, isoform CRA_a	0.799021	up	3.39946e-07
LOC102723897	Uncharacterized protein	0.797751	up	0
MAP3K5	cDNA FLJ51736, highly similar to Mitogen-activated protein kinase kinase kinase 5 (EC 2.7.11.25)	0.797238	up	0
JMJD1C	Probable JmjC domain-containing histone demethylation protein 2C	0.796535	up	2.14125e-09
CSGALNACT2	Chondroitin sulfate N-acetylgalactosaminyltransferase 2	0.795946	up	0.000573389
LOC101928841	collagen alpha-1(II) chain-like	0.795652	up	1.32033e-06
ZNF160	Zinc finger protein 160, isoform CRA_c	0.795437	up	0.00438551
CRY2	Photolyase-like cryptochrome 2	0.793689	up	8.54701e-11
ENTPD4	cDNA FLJ58352, highly similar to Ectonucleoside triphosphate diphosphohydrolase 4 (EC 3.6.1.6)	0.7935	up	0
CARKD	ATP-dependent (S)-NAD(P)H-hydrate dehydratase	0.789682	up	0
CCNT2	cDNA FLJ58505, highly similar to Cyclin-T2	0.788684	up	2.54718e-12
SAMD8	Sphingomyelin synthase-related protein 1	0.788302	up	1.62456e-07
PIM1	Pim-1 oncogene, isoform CRA_a	0.784502	up	0
USP3	cDNA FLJ12869 fis, clone NT2RP2003713, highly similar to Ubiquitin carboxyl-terminal hydrolase 3 (EC 3.1.2.15)	0.783931	up	1.27028e-06
VAV2	Guanine nucleotide exchange factor VAV2	0.783704	up	0
STK40	Serine/threonine-protein kinase 40	0.782714	up	0
IGF2R	Insulin-like growth factor type II receptor	0.782534	up	0
SLC43A1	Solute carrier family 43, member 1, isoform CRA_b	0.782348	up	0.0236379
RSG1	REM2- and Rab-like small GTPase 1	0.781562	up	0.00262192
ZEB1	ZEB1 protein	0.780378	up	1.68566e-06
ZNF678	Zinc finger protein 678	0.780321	up	0.0268249
ZNF134	Zinc finger protein 134	0.779739	up	1.71682e-06
TSNAX	Translin-associated factor X, isoform CRA_c	0.779675	up	7.98002e-09
ZNF263	cDNA FLJ57935, highly similar to Zinc finger protein 263	0.779155	up	0
MAPKAPK5	MAP kinase-activated protein kinase 5	0.778551	up	0
XRRA1	X-ray radiation resistance-associated protein 1	0.776528	up	2.99434e-08
SLC25A36	cDNA FLJ55091, highly similar to Homo sapiens solute carrier family 25, member 36 (SLC25A36), mRNA	0.7749	up	0.000370247
IPPK	cDNA FLJ41700 fis, clone HCHON2005802, highly similar to Inositol-pentakisphosphate 2-kinase	0.772358	up	0
AMMECR1L	AMMECR1-like	0.771739	up	0
DGKE	Diacylglycerol kinase epsilon	0.771377	up	3.98752e-06
FZD4	Putative G-protein coupled receptor	0.770801	up	1.28121e-09
MICA	Truncated MHC class I polypeptide-related protein A	0.770511	up	6.79012e-13
CEP95	Centrosomal protein of 95 kDa	0.770418	up	0
TMED4	Transmembrane emp24 domain-containing protein 4	0.770037	up	0
TUSC2	Tumor suppressor candidate 2	0.770004	up	7.79393e-05
RHBDD1	Rhomboid domain containing 1, isoform CRA_a	0.769174	up	1.18066e-11
PLCXD1	PI-PLC X domain-containing protein 1	0.768697	up	5.70655e-14
LIMA1	cDNA FLJ38853 fis, clone MESAN2010321, highly similar to LIM domain and actin-binding protein 1	0.767729	up	0.00368643
RMND5A	required for meiotic nuclear division 5 homolog A (S. cerevisiae)	0.767215	up	8.17846e-05
LRIG3	Leucine-rich repeats and immunoglobulin-like domains protein 3	0.766996	up	6.91562e-08
PCK2	Phosphoenolpyruvate carboxykinase [GTP], mitochondrial	0.766044	up	4.54648e-10
ZSCAN32	Zinc finger and SCAN domain-containing protein 32	0.765865	up	0
YY2	Transcription factor YY2	0.765309	up	1.9662e-13
MANBA	Beta-mannosidase	0.765248	up	1.59872e-14
AMPD3	cDNA FLJ55301, highly similar to AMP deaminase 3 (EC 3.5.4.6)	0.760669	up	2.4355e-05
MAN1B1	Endoplasmic reticulum mannosyl-oligosaccharide 1,2-alpha-mannosidase	0.759845	up	1.11022e-16
RNF6	Ring finger protein (C3H2C3 type) 6, isoform CRA_a	0.75658	up	3.59566e-05
ING4	Inhibitor of growth protein 4	0.755526	up	0.0113999
ZNF839	Zinc finger protein 839	0.754031	up	3.04064e-08
PYROXD1	Uncharacterized protein	0.751222	up	3.73005e-08
SEMA4D	HCG1985052, isoform CRA_b	0.751162	up	0.0255761
ZNF766	cDNA FLJ40410 fis, clone TESTI2037819, moderately similar to Zinc finger protein 610	0.750883	up	1.10612e-06
MTMR9	cDNA FLJ51709, highly similar to Myotubularin-related protein 9	0.749461	up	7.47599e-08
PIBF1	Progesterone-induced-blocking factor 1	0.74913	up	0.00129581
PPP1R37	Protein phosphatase 1 regulatory subunit 37	0.748939	up	0.000104498
LAMP1	Lysosomal-associated membrane protein 1, isoform CRA_a	0.748817	up	1.55431e-15
RICTOR	Rapamycin-insensitive companion of mTOR	0.748594	up	0.0426625
DCAF17	DDB1- and CUL4-associated factor 17	0.748458	up	1.87497e-06
SPIN3	Spindlin-3	0.746162	up	0
SLC22A15	cDNA FLJ43082 fis, clone BRTHA3017848, highly similar to Homo sapiens solute carrier family 22 (organic cation transporter), member 15 (SLC22A15), mRNA	0.745621	up	3.40829e-09
NBPF15	Neuroblastoma breakpoint family member 16	0.744357	up	0
SMS	cDNA FLJ50114, highly similar to Spermine synthase (EC 2.5.1.22)	0.743824	up	0
TIPARP	cDNA FLJ77540, highly similar to Homo sapiens TCDD-inducible poly(ADP-ribose) polymerase (TIPARP), mRNA	0.743097	up	7.43262e-05
ARSD	Arylsulfatase D	0.742939	up	1.21477e-06
C1orf52	UPF0690 protein C1orf52	0.742895	up	2.63605e-07
ZNF791	cDNA FLJ52336, moderately similar to Zinc finger protein 709	0.74069	up	0.0101024
ANPEP	Alanyl (Membrane) aminopeptidase (Aminopeptidase N, aminopeptidase M, microsomal aminopeptidase, CD13, p150), isoform CRA_a	0.740615	up	1.49104e-11
ZFAND1	AN1-type zinc finger protein 1	0.739733	up	0.00872937
S100A2	Protein S100-A2	0.739316	up	3.82832e-07
ENTPD6	cDNA FLJ53299, highly similar to Ectonucleoside triphosphate diphosphohydrolase 6 (EC 3.6.1.6)	0.738949	up	1.59446e-09
SLC39A6	cDNA FLJ50261, highly similar to Zinc transporter SLC39A6	0.738603	up	0.000342641
MBD6	Methyl-CpG binding domain protein 6, isoform CRA_a	0.738255	up	0
PPAT	Amidophosphoribosyltransferase	0.736999	up	3.23636e-11
ARHGAP5	Rho GTPase-activating protein 5	0.736972	up	0.0226494
TTPAL	cDNA, FLJ94708	0.735742	up	1.61792e-07
LRRC27	leucine rich repeat containing 27	0.735653	up	9.62255e-07
ZNF557	cDNA, FLJ96454, Homo sapiens zinc finger protein 557 (ZNF557), mRNA	0.73379	up	7.80076e-05
C5orf45	UPF0544 protein C5orf45	0.733327	up	2.2072e-08
RAB11FIP1	Rab11 family-interacting protein 1	0.730793	up	0
CBWD6	COBW domain-containing protein 6	0.730087	up	8.02039e-05
PTBP2	cDNA FLJ55578, highly similar to Polypyrimidine tract-binding protein 2	0.728601	up	2.86293e-08
TMEM209	Transmembrane protein 209	0.728017	up	0
LONRF3	cDNA FLJ77276, highly similar to Homo sapiens ring finger protein 127 (RNF127), mRNA	0.727518	up	4.44089e-16
TRIM66	Tripartite motif-containing protein 66	0.727168	up	2.29483e-13
RAB8B	cDNA FLJ38125 fis, clone D6OST2000127, moderately similar to RAS-RELATED PROTEIN RAB-8B	0.724805	up	4.18754e-05
NOC3L	Nucleolar complex protein 3 homolog	0.724162	up	3.12588e-05
HINFP	MBD2-interacting zinc finger, isoform CRA_b	0.723098	up	5.1305e-05
PTCH1	Protein patched homolog 1	0.722524	up	0.00506147
RAB12	Ras-related protein Rab-12	0.722327	up	1.11022e-16
ZNF91	Zinc finger protein 91	0.72181	up	3.55203e-08
HOXB9	cDNA FLJ31852 fis, clone NT2RP7000812, highly similar to HOMEOBOX PROTEIN HOX-B9	0.721489	up	5.65203e-12
FOXO3	Forkhead box protein O3	0.719392	up	5.38569e-13
C19orf44	chromosome 19 open reading frame 44	0.717999	up	2.80886e-14
SERINC1	Serine incorporator 1	0.717416	up	0.0216234
ANKRD11	Ankyrin repeat domain 11 variant	0.717366	up	8.88178e-16
PPP1R26	KIAA0649, isoform CRA_a	0.711007	up	0
ARID3A	AT-rich interactive domain-containing protein 3A	0.710568	up	0.000343941
LAMA4	Laminin subunit alpha-4	0.710446	up	4.62264e-09
ZNF217	cDNA FLJ77047, highly similar to Homo sapiens zinc finger protein 217 (ZNF217), mRNA	0.710176	up	0
CDK8	cDNA FLJ56916, highly similar to Cell division protein kinase 8 (EC 2.7.11.22)	0.709706	up	7.59233e-11
SNRNP200	SNRNP200 protein	0.708399	up	0
ZZEF1	Zinc finger ZZ-type and EF-hand domain-containing protein 1	0.708127	up	0
FAM60A	Protein FAM60A	0.707896	up	0.000203805
CCNT1	cDNA FLJ76043, highly similar to Homo sapiens cyclin T1 (CCNT1), mRNA	0.707607	up	8.96777e-05
ZXDC	Zinc finger protein ZXDC	0.707427	up	0
AP1AR	Chromosome 4 open reading frame 16, isoform CRA_a	0.706762	up	2.33012e-08
RNF214	Uncharacterized protein	0.705978	up	1.42347e-05
TNKS2	Tankyrase-2	0.705741	up	0.000626983
CRAMP1L	Protein cramped-like	0.705118	up	0
AMFR	HCG1811773, isoform CRA_c	0.704367	up	1.37068e-12
EOGT	cDNA FLJ33770 fis, clone BRHIP2000359, highly similar to Rattus norvegicus glycosyltransferase Aer61 (Aer61), mRNA	0.703949	up	0.00119522
C15orf38-AP3S2	Protein C15orf38-AP3S2	0.703676	up	1.31295e-12
GOSR1	cDNA FLJ58038, highly similar to Golgi SNAP receptor complex member 1	0.703512	up	0
LATS2	LATS, large tumor suppressor, homolog 2 (Drosophila), isoform CRA_a	0.703206	up	1.657e-10
ZNF783	Uncharacterized protein	0.702954	up	3.9769e-10
NSRP1	Nuclear speckle splicing regulatory protein 1	0.702909	up	0.0110104
IL6ST	IL6ST isoform 3	0.702672	up	0.0461701
ZNF354A	cDNA FLJ76133, highly similar to Homo sapiens zinc finger protein 354A (ZNF354A), mRNA	0.702223	up	0.00549096
SH3BP2	SH3 domain-binding protein 2	0.701951	up	0
BACH1	cDNA FLJ77930, highly similar to Homo sapiens BTB and CNC homology 1, basic leucine zipper transcription factor 1, transcript variant 2, mRNA	0.699963	up	4.29904e-11
FEM1B	Protein fem-1 homolog B	0.699932	up	0
TARS	cDNA, FLJ96812, highly similar to Homo sapiens threonyl-tRNA synthetase (TARS), mRNA	0.699451	up	7.77156e-16
GTPBP10	GTP-binding protein 10	0.699108	up	2.68674e-14
TNFRSF12A	Tumor necrosis factor receptor superfamily member 12A	0.698489	up	1.11866e-07
CCDC91	Uncharacterized protein	0.698258	up	3.23934e-05
RBCK1	HCG2019817, isoform CRA_b	0.695927	up	3.51587e-07
TXLNG	Gamma-taxilin	0.694995	up	0.0222276
DUSP4	Dual specificity protein phosphatase 4	0.693516	up	0
ATP13A3	Probable cation-transporting ATPase 13A3	0.692987	up	0.000117162
C19orf25	UPF0449 protein C19orf25	0.691775	up	0.00781219
PTPRJ	Protein-tyrosine-phosphatase	0.690441	up	0
METTL16	cDNA FLJ60493	0.68959	up	3.40269e-07
H1F0	Histone H1.0	0.689221	up	0.0282996
NBPF1	Neuroblastoma breakpoint family member 1	0.689123	up	2.66454e-15
MKRN3	Probable E3 ubiquitin-protein ligase makorin-3	0.689038	up	4.30844e-08
ULK1	Serine/threonine-protein kinase ULK1	0.688858	up	0.000659446
ARL4D	ADP-ribosylation factor-like protein 4D	0.688534	up	0.00452537
TOR1AIP2	Torsin A interacting protein 2, isoform CRA_b	0.688449	up	0.00297374
ORC3	cDNA FLJ59790, highly similar to Origin recognition complex subunit 3	0.687848	up	0.0167579
CEP41	Centrosomal protein of 41 kDa	0.687535	up	1.20052e-05
FRRS1	Ferric-chelate reductase 1	0.687389	up	0.0494167
MTF2	cDNA FLJ50925, highly similar to Metal-response element-binding transcription factor 2	0.687282	up	0
C11orf68	UPF0696 protein C11orf68	0.686815	up	0.000282713
UBASH3B	Ubiquitin-associated and SH3 domain-containing protein B	0.68599	up	9.61765e-05
CAMTA2	Calmodulin binding transcription activator 2	0.685848	up	3.03128e-05
ADPRHL1	[Protein ADP-ribosylarginine] hydrolase-like protein 1	0.685336	up	0.00333774
EAF1	ELL-associated factor 1	0.684892	up	0
UTP23	rRNA-processing protein UTP23 homolog	0.683355	up	0.0242681
FGD4	cDNA FLJ55905, highly similar to FYVE, RhoGEF and PH domain-containing protein 4	0.682546	up	0.0155369
DCLRE1A	DNA cross-link repair 1A protein	0.68235	up	0.0115535
QSOX1	Sulfhydryl oxidase 1	0.682211	up	0
XPNPEP3	Probable Xaa-Pro aminopeptidase 3	0.682028	up	7.75754e-07
CYP26B1	Cytochrome P450 26B1	0.681107	up	0.0230402
STK39	STE20/SPS1-related proline-alanine-rich protein kinase	0.679964	up	0.0004823
FBXL20	F-box/LRR-repeat protein 20	0.67944	up	0.000708743
TFPI	Tissue factor pathway inhibitor (Lipoprotein-associated coagulation inhibitor) variant	0.679251	up	0.00770663
AVL9	Late secretory pathway protein AVL9 homolog	0.677482	up	6.28195e-07
PRKAA2	5'-AMP-activated protein kinase catalytic subunit alpha-2	0.677351	up	0.00250985
TFAP4	Transcription factor AP-4 (Activating enhancer binding protein 4) variant	0.677099	up	0.000552091
ZCCHC9	Zinc finger, CCHC domain containing 9, isoform CRA_a	0.676963	up	2.77556e-15
ZNF449	cDNA, FLJ95107	0.676538	up	0.0075144
RNH1	Ribonuclease inhibitor	0.676125	up	0.00544939
COL4A1	Type IV collagen alpha 1	0.674267	up	0
TAF4B	Transcription initiation factor TFIID subunit 4B	0.673588	up	0.00551504
PDHX	cDNA, FLJ92818, highly similar to Homo sapiens pyruvate dehydrogenase complex, component X (PDHX), mRNA	0.673458	up	0
BNC2	cDNA FLJ58607, highly similar to Zinc finger protein basonuclin-2	0.673441	up	3.92628e-05
UHRF1BP1	UHRF1-binding protein 1	0.673326	up	1.70008e-12
MTURN	Maturin	0.673167	up	0.000143029
VPS33A	cDNA, FLJ96613, highly similar to Homo sapiens vacuolar protein sorting 33A (yeast) (VPS33A), mRNA	0.673074	up	0
ADAM17	ADAM17 protein	0.6723	up	0
PLAU	Plasminogen activator, urokinase, isoform CRA_a	0.671937	up	3.07985e-05
USP37	Ubiquitin carboxyl-terminal hydrolase 37	0.671768	up	1.16552e-09
LRRC58	leucine rich repeat containing 58	0.671615	up	1.04853e-10
DTD2	Probable D-tyrosyl-tRNA(Tyr) deacylase 2	0.670652	up	0.0214308
MMS22L	Protein MMS22-like	0.669866	up	1.27854e-07
ASPH	Aspartyl/asparaginyl beta-hydroxylase	0.66978	up	0.00252057
CRKL	Crk-like protein	0.669196	up	6.38086e-05
NOTCH3	Notch 3-like protein	0.668807	up	0.000417442
ALDH9A1	cDNA FLJ55534, highly similar to 4-trimethylaminobutyraldehyde dehydrogenase (EC 1.2.1.47)	0.668769	up	0
FAM160A1	family with sequence similarity 160, member A1	0.668538	up	4.49083e-05
CEP68	Centrosomal protein of 68 kDa	0.668314	up	0.0225598
SLC9A1	Sodium/hydrogen exchanger 1	0.667428	up	0
NBPF26	Neuroblastoma breakpoint family member 26	0.666946	up	9.9203e-06
MOSPD2	Motile sperm domain-containing protein 2	0.666397	up	0.00456186
LDLRAD3	Low-density lipoprotein receptor class A domain-containing protein 3	0.664828	up	1.44297e-05
IRS2	Insulin receptor substrate-2	0.664198	up	6.05279e-05
ZC3H12C	Probable ribonuclease ZC3H12C	0.663989	up	4.8564e-06
NPIPA2	nuclear pore complex interacting protein family, member A2	0.662541	up	0.0202722
CCDC174	Coiled-coil domain-containing protein 174	0.661937	up	3.60139e-11
CXCL2	C-X-C motif chemokine 2	0.661539	up	0.049769
ZNF652	cDNA FLJ75819, highly similar to Homo sapiens zinc finger protein 652 (ZNF652), mRNA	0.661263	up	2.20396e-10
CCDC58	Coiled-coil domain-containing protein 58	0.66113	up	7.5702e-06
TAF1A	cDNA FLJ77843, highly similar to Homo sapiens TATA box binding protein (TBP)-associated factor, RNA polymerase I, A, 48kDa (TAF1A), transcript variant 1, mRNA	0.661127	up	4.47739e-06
POFUT2	cDNA FLJ76271, highly similar to Homo sapiens protein O-fucosyltransferase 2 (POFUT2), transcript variant 3, mRNA	0.659485	up	0
TBC1D5	TBC1 domain family, member 5, isoform CRA_a	0.658963	up	7.03229e-08
SLC30A1	Putative zinc transporter 1	0.658129	up	0
PER2	cDNA FLJ60515, highly similar to Period circadian protein 2	0.657723	up	0.000653194
ZNF473	Zinc finger protein 473, isoform CRA_a	0.657022	up	7.37138e-08
CPEB2	Cytoplasmic polyadenylation element-binding protein 2	0.657004	up	0.000291309
MTMR3	Myotubularin related protein 3, isoform CRA_d	0.656752	up	6.66134e-16
TMEM254	Transmembrane protein 254	0.655594	up	9.00616e-05
ZNF34	cDNA FLJ39189 fis, clone OCBBF2004612, highly similar to Zinc finger protein 34	0.654806	up	0.00315671
AMOTL2	Angiomotin-like protein 2	0.654637	up	1.31404e-11
ZNF675	Zinc finger protein 675	0.654459	up	0.00048587
AGFG1	HIV-1 Rev binding protein, isoform CRA_a	0.654435	up	4.55525e-13
LRIG2	Leucine-rich repeats and immunoglobulin-like domains protein 2	0.654198	up	1.01319e-05
ATXN7L3B	ataxin 7-like 3B	0.653729	up	0
DDI2	Protein DDI1 homolog 2	0.652324	up	2.54662e-07
ZNF397	Zinc finger protein 397, isoform CRA_b	0.652051	up	0.00139075
HOXC6	Homeobox protein Hox-C6	0.65193	up	8.56892e-07
OTUD6B	OTU domain-containing protein 6B	0.651601	up	2.62091e-05
RNF2	E3 ubiquitin-protein ligase RING2	0.651448	up	0.000930982
ZNF140	cDNA, FLJ93636, highly similar to Homo sapiens zinc finger protein 140 (clone pHZ-39) (ZNF140), mRNA	0.651371	up	2.62905e-06
RUFY2	RUN and FYVE domain-containing protein 2	0.651318	up	0.0109232
SBDS	Ribosome maturation protein SBDS	0.650772	up	0
PITPNC1	Cytoplasmic phosphatidylinositol transfer protein 1	0.650659	up	1.06022e-06
ZKSCAN2	cDNA FLJ61469, highly similar to Zinc finger protein 694	0.649957	up	0.0142063
BTBD10	cDNA FLJ58599, highly similar to BTB/POZ domain-containing protein 10	0.649051	up	1.13948e-07
IFFO2	Intermediate filament family orphan 2	0.64831	up	1.50994e-06
RNF14	cDNA FLJ13636 fis, clone PLACE1011160, highly similar to RING finger protein 14	0.64801	up	0.0354708
COL4A6	cDNA FLJ60893, highly similar to Collagen alpha-6(IV) chain	0.647256	up	0
JMY	Junction-mediating and -regulatory protein	0.646735	up	0.00157866
ZNF239	Zinc finger protein 239, isoform CRA_a	0.644032	up	1.10774e-07
DCUN1D3	DCN1-like protein 3	0.64304	up	1.39712e-05
FAM73A	Protein FAM73A	0.642635	up	0.00826222
USP4	Ubiquitin carboxyl-terminal hydrolase 4	0.641906	up	6.46849e-12
PTPN12	Protein-tyrosine-phosphatase	0.641573	up	0.0032849
TRPS1	Zinc finger transcription factor Trps1	0.641344	up	0.0413216
SLC25A45	cDNA FLJ33871 fis, clone CTONG2006836, weakly similar to MITOCHONDRIAL CARNITINE/ACYLCARNITINE CARRIER PROTEIN	0.641109	up	0.00023843
MEF2D	MEF2D protein	0.640901	up	0.00377504
SUN1	Unc-84 homolog A (C. elegans)	0.640281	up	0
ASB1	Ankyrin repeat and SOCS box protein 1	0.64016	up	1.33124e-08
MEF2A	cDNA FLJ75040, highly similar to Homo sapiens serum response factor-related protein, RSRFC9	0.640133	up	0
AKAP12	A-kinase anchor protein 12	0.639225	up	7.78233e-12
ZNF419	Zinc finger protein 419 variant	0.638918	up	0.00662957
SMPD1	Sphingomyelin phosphodiesterase 1 isoform 6	0.638732	up	0.0107966
NRDE2	Protein NRDE2 homolog	0.638387	up	0.000325401
MED6	Mediator of RNA polymerase II transcription subunit 6	0.638002	up	0.00257195
ZNF860	Zinc finger protein 860	0.637062	up	0.0333505
LRP6	cDNA FLJ90062 fis, clone HEMBA1003392, highly similar to Low-density lipoprotein receptor-related protein 6	0.636756	up	2.50976e-08
TMEM251	Transmembrane protein 251	0.635987	up	0.0124378
ZNF229	Zinc finger protein 229	0.634157	up	4.68327e-06
CHUK	Inhibitor of nuclear factor kappa-B kinase subunit alpha	0.633999	up	0.00185655
RGMB	RGM domain family member B	0.633923	up	2.58332e-06
RBM15	Putative RNA-binding protein 15	0.633348	up	1.54199e-12
RUNX1	Runt-related transcription factor 1/NDC1 transmembrane nucleoporin fusion protein	0.631157	up	0.000402273
IGHMBP2	DNA-binding protein SMUBP-2	0.63085	up	0.000435885
INO80D	INO80 complex subunit D	0.62882	up	0.00762128
MAPK6	Mitogen-activated protein kinase 6	0.628194	up	0.00981064
PLEKHB2	Pleckstrin homology domain-containing family B member 2	0.627707	up	0
AFF4	AF4/FMR2 family member 4	0.62764	up	0.00530489
LSM14B	Protein LSM14 homolog B	0.627339	up	0
ZKSCAN8	Zinc finger protein 192, isoform CRA_a	0.627094	up	6.66745e-06
ITFG2	Integrin-alpha FG-GAP repeat-containing protein 2	0.626853	up	0.000525918
ANKRD26	Ankyrin repeat domain-containing protein 26	0.62674	up	0.0190446
NACC2	Nucleus accumbens-associated protein 2	0.626556	up	0.000160989
GNS	Glucosamine (N-acetyl)-6-sulfatase (Sanfilippo disease IIID), isoform CRA_a	0.626292	up	2.12611e-07
SHB	SH2 domain-containing adapter protein B	0.62615	up	7.98754e-05
PRNP	Major prion protein	0.624581	up	1.66405e-11
ANXA1	Annexin A1	0.62434	up	0.000188945
LEO1	RNA polymerase-associated protein LEO1	0.623955	up	8.79644e-05
NDEL1	cDNA FLJ55173, highly similar to Nuclear distribution protein nudE-like 1	0.622611	up	0
SBF2	Myotubularin-related protein 13	0.6226	up	4.55858e-13
WASL	cDNA FLJ76749, highly similar to Homo sapiens Wiskott-Aldrich syndrome-like (WASL), mRNA	0.621502	up	0.000411608
MFSD8	cDNA FLJ50485	0.621026	up	0.00668992
LATS1	Serine/threonine-protein kinase LATS1	0.620999	up	2.54129e-06
MRS2	Magnesium transporter MRS2 homolog, mitochondrial	0.620951	up	1.22868e-05
CDC40	Cell division cycle 40 homolog (Yeast), isoform CRA_d	0.620717	up	0.0265732
RBMS1	cDNA FLJ61322, highly similar to RNA-binding motif,single-stranded-interacting protein 1	0.619898	up	5.46637e-11
TMEM231	Transmembrane protein 231	0.619884	up	2.02157e-09
RP9	Retinitis pigmentosa 9 protein	0.61832	up	0.000240437
CLIP4	CAP-GLY domain containing linker protein family, member 4	0.617624	up	0.00308032
KCTD5	BTB/POZ domain-containing protein KCTD5	0.617226	up	0.0129056
ZC3H15	cDNA FLJ61635, highly similar to Homo sapiens likely ortholog of mouse immediate early response, erythropoietin 4 (LEREPO4), mRNA	0.617041	up	0.00832828
TAMM41	Phosphatidate cytidylyltransferase, mitochondrial	0.616872	up	2.68711e-05
ZNF655	cDNA FLJ16616 fis, clone TESTI4013597, highly similar to Zinc finger protein 655	0.615808	up	6.89869e-05
SULT1A1	Sulfotransferase 1A1	0.615118	up	0.00313208
MFHAS1	Malignant fibrous histiocytoma-amplified sequence 1	0.614711	up	0.00124752
CD97	cDNA FLJ39945 fis, clone SPLEN2023977, highly similar to Homo sapiens CD97 antigen (CD97), transcript variant 2, mRNA	0.614484	up	0
NRP1	cDNA FLJ77207	0.614374	up	4.44089e-16
C20orf96	chromosome 20 open reading frame 96	0.613734	up	4.3611e-07
ZNF438	cDNA FLJ32761 fis, clone TESTI2001815, highly similar to Zinc finger protein 438	0.613579	up	0.000371663
LMBRD2	cDNA FLJ57146, highly similar to Homo sapiens LMBR1 domain containing 2 (LMBRD2), mRNA	0.613368	up	0.00147786
ZBTB9	cDNA, FLJ94135, highly similar to Homo sapiens zinc finger and BTB domain containing 9 (ZBTB9), mRNA	0.613278	up	5.53507e-09
GNPDA1	Glucosamine-6-phosphate isomerase 1	0.613108	up	0
KIRREL	Kin of IRRE-like protein 1	0.612628	up	0
TRAK2	Trafficking kinesin-binding protein 2	0.611498	up	8.66421e-06
CNTRL	Centrosomal protein 110kDa	0.611243	up	0.00178415
ZNF507	Zinc finger protein 507	0.610881	up	0.00540609
BCL2L11	Bcl-2-like protein 11	0.610876	up	4.76358e-05
LSG1	Large subunit GTPase 1 homolog	0.610703	up	2.5585e-05
KIAA0753	cDNA FLJ50222	0.610597	up	0.0001403
DNAJA3	cDNA FLJ10471 fis, clone NT2RP2000045, highly similar to DnaJ homolog subfamily A member 3, mitochondrial	0.610105	up	0
LACC1	laccase (multicopper oxidoreductase) domain containing 1	0.608592	up	0.0459045
SPECC1L	Cytospin-A	0.607879	up	0
TULP4	Tubby-related protein 4	0.607651	up	0.00250105
WDR45B	WD repeat domain phosphoinositide-interacting protein 3	0.606178	up	0
ARL13B	cDNA FLJ55982, highly similar to Homo sapiens ADP-ribosylation factor-like 2-like 1 (ARL2L1), transcript variant 1, mRNA	0.605562	up	0.0117814
IPMK	cDNA FLJ39520 fis, clone PUAEN2001526, highly similar to Inositol polyphosphate multikinase (EC 2.7.1.151)	0.605028	up	0.0247122
PCNXL2	Pecanex-like protein 2	0.604244	up	8.767e-08
KIAA1432	RAB6A-GEF complex partner protein 1	0.604195	up	1.02047e-09
ERP29	Endoplasmic reticulum resident protein 29	0.604078	up	0.000118086
SFT2D3	Vesicle transport protein SFT2C	0.604018	up	5.45561e-06
IFT88	Intraflagellar transport 88 homolog (Chlamydomonas), isoform CRA_d	0.603926	up	0.0288545
RREB1	Ras responsive element binding protein 1, isoform CRA_a	0.60389	up	2.445e-05
FAM219A	family with sequence similarity 219, member A	0.602911	up	5.08666e-08
PFDN2	Prefoldin subunit 2	0.602901	up	3.33873e-06
GRPEL2	GrpE protein homolog 2, mitochondrial	0.602072	up	0.00212177
TMEM87A	cDNA FLJ76697	0.602	up	0.000122146
FGD6	FGD6 protein	0.60175	up	0
FBXL5	F-box/LRR-repeat protein 5	0.601666	up	5.52616e-08
KIAA0947	Little elongation complex subunit 1	0.600449	up	6.74882e-06
PDCD11	cDNA FLJ54437, highly similar to RRP5 protein homolog	0.600126	up	4.48274e-09
FOXL1	Forkhead box protein L1	0.599361	up	5.37814e-06
PRPF6	Pre-mRNA-processing factor 6	0.598735	up	0
TRIM33	Tripartite motif-containing 33, isoform CRA_a	0.598304	up	0.0271811
OGT	cDNA FLJ61388, highly similar to UDP-N-acetylglucosamine--peptideN-acetylglucosaminyltransferase 110 kDa subunit (EC 2.4.1.-)	0.598248	up	3.99614e-09
OSMR	cDNA FLJ61046, highly similar to Homo sapiens oncostatin M receptor (OSMR), mRNA	0.597321	up	7.94394e-05
NBPF12	Neuroblastoma breakpoint family member 12	0.597079	up	8.27036e-07
PMAIP1	Phorbol-12-myristate-13-acetate-induced protein 1	0.595977	up	2.52285e-08
NPIPA5	nuclear pore complex interacting protein family, member A5	0.59582	up	0.000333969
EDRF1	Erythroid differentiation-related factor 1	0.595374	up	3.05644e-13
HIPK1	Homeodomain interacting protein kinase 1, isoform CRA_f	0.59512	up	0.000983518
RNF24	RING finger protein 24	0.594742	up	3.01541e-07
IQCB1	IQ calmodulin-binding motif-containing protein 1	0.594132	up	1.15464e-05
CEP63	Centrosomal protein of 63 kDa	0.594016	up	0.004743
SETDB1	Histone-lysine N-methyltransferase SETDB1	0.593947	up	0
RGPD5	RANBP2-like and GRIP domain-containing protein 5/6	0.593772	up	8.6463e-05
PDE2A	cDNA FLJ37705 fis, clone BRHIP2017404, highly similar to cGMP-dependent 3',5'-cyclic phosphodiesterase (EC 3.1.4.17)	0.593446	up	0
C10orf88	Uncharacterized protein C10orf88	0.592913	up	0.0312976
PDE4D	cAMP-specific 3',5'-cyclic phosphodiesterase 4D	0.592353	up	1.22417e-05
TGIF1	Homeobox protein TGIF1	0.592105	up	1.46256e-06
ZSCAN29	Zinc finger and SCAN domain-containing protein 29	0.59175	up	0.00129199
VEGFA	Vascular endothelial growth factor, isoform CRA_d	0.591614	up	0
EPRS	cDNA FLJ56021, highly similar to Bifunctional aminoacyl-tRNA synthetase[Includes: Glutamyl-tRNA synthetase (EC 6.1.1.17)	0.590888	up	5.72322e-07
SLC35E2	Solute carrier family 35 member E2	0.590417	up	2.44432e-09
RCE1	RCE1 homolog, prenyl protein peptidase (S. cerevisiae), isoform CRA_a	0.59006	up	0.00062024
TRIT1	tRNA dimethylallyltransferase, mitochondrial	0.589893	up	4.46385e-05
NCOA7	Nuclear receptor coactivator 7	0.589864	up	9.99201e-16
MRRF	Mitochondrial ribosome recycling factor, isoform CRA_a	0.5898	up	0
NR2C2	Nuclear receptor subfamily 2 group C member 2	0.587535	up	2.09297e-08
CBFA2T2	cDNA FLJ59494, highly similar to Protein CBFA2T2	0.587471	up	1.11022e-15
EPS15L1	Epidermal growth factor receptor pathway substrate 15-like 1, isoform CRA_a	0.586919	up	0
PGS1	HCG1642326, isoform CRA_b	0.586375	up	0
SHMT2	Serine hydroxymethyltransferase, mitochondrial	0.586313	up	0.000394771
TRMU	cDNA FLJ54508, highly similar to tRNA(5-methylaminomethyl-2-thiouridylate)-methyltransferase (EC 2.1.1.61)	0.586208	up	1.30186e-07
CDK17	PCTAIRE protein kinase 2, isoform CRA_a	0.586145	up	0.000280451
ADCK3	Chaperone, ABC1 activity of bc1 complex like (S. pombe), isoform CRA_b	0.585786	up	5.9952e-15
SLC6A9	cDNA, FLJ78832, highly similar to Sodium- and chloride-dependent glycine transporter 1	0.585654	up	2.77138e-07
ARFRP1	ADP-ribosylation factor-related protein 1	0.585591	up	5.55112e-16
HNRNPA1L2	Heterogeneous nuclear ribonucleoprotein A1-like, isoform CRA_b	-0.585004	down	6.62118e-06
MGST1	Microsomal glutathione S-transferase 1, isoform CRA_a	-0.586659	down	2.24044e-09
SNRNP35	U11/U12 snRNP 35K, isoform CRA_a	-0.58733	down	1.56342e-07
THBS3	cDNA FLJ90315 fis, clone NT2RP2001480, highly similar to Thrombospondin-3	-0.588032	down	0
RASGEF1A	cDNA FLJ45524 fis, clone BRTHA2026290, highly similar to Homo sapiens RasGEF domain family, member 1A (RASGEF1A), mRNA	-0.588042	down	4.58939e-07
ROBO1	Roundabout homolog 1	-0.58826	down	0.0025254
PRPS1	Ribose-phosphate pyrophosphokinase 1	-0.588801	down	0
DDX39A	DEAD (Asp-Glu-Ala-Asp) box polypeptide 39, isoform CRA_b	-0.589146	down	0.00247668
DLG3	Synapse-associated protein 102 variant	-0.591483	down	0.00076792
LEPREL2	cDNA FLJ57404, highly similar to Prolyl 3-hydroxylase 3 (EC 1.14.11.7)	-0.591884	down	0.0465218
LAMTOR3	Mitogen-activated protein kinase kinase 1 interacting protein 1 variant	-0.592219	down	0.0224866
NABP2	Oligonucleotide/oligosaccharide-binding fold containing 2B, isoform CRA_b	-0.593141	down	0.00180871
UQCC1	cDNA FLJ59833, highly similar to Basic FGF-repressed Zic-binding protein	-0.594578	down	1.30812e-06
C1orf131	Uncharacterized protein C1orf131	-0.595434	down	7.33378e-05
RAB2A	RAB2, member RAS oncogene family, isoform CRA_a	-0.595473	down	0.000926013
TMEM14B	Transmembrane protein 14B, isoform CRA_d	-0.595477	down	0.0154277
COL1A1	cDNA FLJ51252, highly similar to Collagen alpha-1(I) chain	-0.595701	down	0.000495016
SSBP3	Single-stranded DNA-binding protein 3	-0.596741	down	1.57541e-13
SIK3	KIAA0999 protein, isoform CRA_a	-0.597605	down	9.75656e-05
PRR13	Proline-rich protein 13	-0.59792	down	4.32523e-07
WNT10B	Protein Wnt-10b	-0.600033	down	1.10696e-10
FLOT2	HCG1998851, isoform CRA_c	-0.600114	down	0.0126483
PYGL	Alpha-1,4 glucan phosphorylase	-0.601945	down	0
MAP3K9	cDNA FLJ34326 fis, clone FEBRA2009016, highly similar to Mitogen-activated protein kinase kinase kinase 9 (EC 2.7.11.25)	-0.602071	down	1.67184e-07
S100A4	Protein S100-A4	-0.603343	down	0.00173087
DTX4	E3 ubiquitin-protein ligase DTX4	-0.604231	down	0
NUCB1	cDNA FLJ77770, highly similar to Homo sapiens nucleobindin 1 (NUCB1), mRNA	-0.604279	down	5.40752e-06
CDK2	Cyclin-dependent kinase 2, isoform CRA_a	-0.60466	down	0
NUP210	Nuclear pore membrane glycoprotein 210	-0.604721	down	0
COG2	cDNA, FLJ93071, Homo sapiens component of oligomeric golgi complex 2 (COG2), mRNA	-0.60574	down	1.11022e-16
CDKN2C	Cyclin-dependent kinase 4 inhibitor C	-0.60681	down	0
BTN3A2	cDNA, FLJ93289, highly similar to Homo sapiens butyrophilin, subfamily 3, member A2 (BTN3A2), mRNA	-0.61098	down	0
TCFL5	Transcription factor-like 5 protein	-0.613325	down	6.16174e-14
CLPTM1	Cleft lip and palate transmembrane protein 1	-0.613338	down	0.00432186
FARP1	FERM, RhoGEF and pleckstrin domain-containing protein 1	-0.614061	down	4.06575e-05
SLC39A1	cDNA FLJ51719, highly similar to Zinc transporter ZIP1	-0.614254	down	0
OGDH	OGDH protein	-0.614666	down	0
PSKH1	Serine/threonine-protein kinase H1	-0.614713	down	0.04526
SERF1A	Small EDRK-rich factor 1	-0.614959	down	0.00477719
ABL1	Non-specific protein-tyrosine kinase	-0.616717	down	0
CARS2	Probable cysteine--tRNA ligase, mitochondrial	-0.617694	down	0
TRIOBP	TRIO and F-actin-binding protein	-0.620131	down	0
TEAD2	TEA domain family member 2, isoform CRA_c	-0.621779	down	0.000433916
XBP1	X-box binding protein 1, isoform CRA_b	-0.6221	down	0.000320315
DFNA5	Deafness, autosomal dominant 5, isoform CRA_a	-0.622387	down	0
KIF4A	cDNA FLJ14204 fis, clone NT2RP3003138, highly similar to Chromosome-associated kinesin KIF4A	-0.622445	down	0.0365307
RTN3	Reticulon-3	-0.622809	down	1.00087e-07
PRMT7	Protein arginine methyltransferase 7, isoform CRA_b	-0.623891	down	3.31957e-14
DMPK	cDNA FLJ53808, highly similar to Myotonin-protein kinase (EC 2.7.11.1)	-0.623927	down	0.00907602
MELK	Maternal embryonic luecine zipper kinase v4	-0.626058	down	6.57252e-13
C11orf73	Protein Hikeshi	-0.62641	down	0.00220236
HNRNPAB	Heterogeneous nuclear ribonucleoprotein A/B	-0.626781	down	2.93099e-14
TP53	Cellular tumor antigen p53	-0.626951	down	2.61331e-08
PTBP1	Polypyrimidine tract-binding protein 1	-0.627278	down	7.29539e-12
VCP	Transitional endoplasmic reticulum ATPase	-0.627283	down	0
ME3	NADP-dependent malic enzyme, mitochondrial	-0.627403	down	3.32003e-07
PSMB5	Proteasome subunit beta type-5	-0.627569	down	1.7808e-13
PPP1R14B	Protein phosphatase 1, regulatory (Inhibitor) subunit 14B, isoform CRA_a	-0.627817	down	0.0240157
DHTKD1	Probable 2-oxoglutarate dehydrogenase E1 component DHKTD1, mitochondrial	-0.629854	down	0
ARPC5	Actin-related protein 2/3 complex subunit 5	-0.63074	down	0
CHTF18	Chromosome transmission fidelity protein 18 homolog	-0.632888	down	0.0247575
TNFSF12-TNFSF13	Protein TNFSF12-TNFSF13	-0.633953	down	3.41014e-05
TRIM14	Tripartite motif-containing 14, isoform CRA_a	-0.634712	down	5.85518e-08
EHD4	EH-domain containing 4, isoform CRA_a	-0.634732	down	0.000117124
MLEC	Malectin	-0.63587	down	2.77502e-07
ZWINT	ZW10 interactor, isoform CRA_a	-0.6369	down	7.11252e-05
CARD6	cDNA FLJ56560, highly similar to Caspase recruitment domain-containing protein 6	-0.637643	down	2.13701e-10
POLE	DNA polymerase epsilon catalytic subunit A	-0.637688	down	0
COX7C	Cytochrome c oxidase subunit VIIc, isoform CRA_a	-0.637776	down	3.1677e-10
ORC1	cDNA FLJ76308, highly similar to Homo sapiens origin recognition complex, subunit 1-like (yeast) (ORC1L), mRNA	-0.637878	down	1.88294e-07
HOXB13	PSGD protein	-0.638081	down	4.02809e-06
SLC25A3	Solute carrier family 25 (Mitochondrial carrier phosphate carrier), member 3, isoform CRA_a	-0.638468	down	0
STXBP3	Syntaxin-binding protein 3	-0.639471	down	0.0284146
IPO9	Importin-9	-0.640687	down	0
CLIP2	Cytoplasmic linker 2	-0.64072	down	0
TMEM184B	Transmembrane protein 184B	-0.641002	down	9.24285e-05
ZNF576	Zinc finger protein 576, isoform CRA_a	-0.641174	down	0.00719072
ANXA6	Annexin A6	-0.641746	down	0
CCS	Copper chaperone for superoxide dismutase	-0.642146	down	2.32522e-08
PLD2	cDNA FLJ53960, highly similar to Phospholipase D2 (EC 3.1.4.4)	-0.64391	down	0.00745048
ARF1	ADP-ribosylation factor 1, isoform CRA_a	-0.644312	down	1.9984e-15
CDH13	cDNA FLJ54304, highly similar to Cadherin-13	-0.644443	down	5.34477e-08
AACS	Acetoacetyl-CoA synthetase, isoform CRA_b	-0.645207	down	9.69084e-10
KIF18B	Kinesin-like protein KIF18B	-0.646554	down	0.000187678
DHRS4	cDNA FLJ54180, highly similar to Homo sapiens dehydrogenase/reductase (SDR family) member 4 (DHRS4), mRNA	-0.646714	down	4.31201e-06
UFC1	Ubiquitin-fold modifier-conjugating enzyme 1	-0.646739	down	6.66134e-16
HMGN1	Non-histone chromosomal protein HMG-14	-0.646844	down	5.64025e-05
GMNN	Geminin, DNA replication inhibitor, isoform CRA_a	-0.647058	down	1.80352e-05
TSN	Translin, isoform CRA_b	-0.647617	down	0.0297125
STK38	Serine/threonine kinase 38, isoform CRA_a	-0.648723	down	0.00232831
MAPKAPK2	MAP kinase-activated protein kinase 2	-0.64964	down	0
RAB26	Ras-related protein Rab-26	-0.6501	down	0.00105889
PPIP5K1	Inositol hexakisphosphate and diphosphoinositol-pentakisphosphate kinase 1	-0.650505	down	3.03502e-07
KDM1B	Lysine-specific histone demethylase 1B	-0.651096	down	4.91724e-05
GSTM1	Glutathione S-transferase mu 1 isoform A	-0.652025	down	0
PLCL2	Phosphoinositide phospholipase C	-0.655163	down	0.00479998
VTI1B	cDNA FLJ75725, highly similar to Homo sapiens vesicle transport through interaction with t-SNAREs homolog 1B (yeast) (VTI1B), mRNA	-0.656946	down	9.14717e-10
GSTT2B	Glutathione S-transferase theta-2B	-0.657223	down	0.00474527
DNAH1	Dynein heavy chain 1, axonemal	-0.65797	down	0.000505691
G3BP2	Ras-GTPase activating protein SH3 domain-binding protein 2, isoform CRA_b	-0.658513	down	0.0179203
CPNE2	Copine-2	-0.658906	down	6.91206e-05
APOA1BP	NAD(P)H-hydrate epimerase	-0.659841	down	0
MAPK1IP1L	mitogen-activated protein kinase 1 interacting protein 1-like	-0.661429	down	0
OIP5	Opa interacting protein 5, isoform CRA_a	-0.661697	down	1.92278e-05
GEMIN6	Gem (Nuclear organelle) associated protein 6, isoform CRA_b	-0.663988	down	2.61111e-08
GTF3C2	General transcription factor 3C polypeptide 2	-0.664991	down	0
CPD	cDNA FLJ59794, highly similar to Carboxypeptidase D (EC 3.4.17.22)	-0.665901	down	0.03789
SURF4	cDNA FLJ50444, highly similar to Surfeit locus protein 4	-0.666243	down	0
KNSTRN	Small kinetochore-associated protein	-0.666623	down	0
EIF3L	Eukaryotic translation initiation factor 3 subunit L	-0.667157	down	1.55431e-15
NCAPD2	NCAPD2 protein	-0.667523	down	2.36366e-13
PAGR1	PAXIP1-associated glutamate-rich protein 1	-0.66805	down	0
ACACA	HCG30204, isoform CRA_a	-0.66982	down	2.56654e-05
DCAF11	DDB1- and CUL4-associated factor 11	-0.671037	down	0
VEGFB	Vascular endothelial growth factor B isoform VEGF-B186	-0.672529	down	1.12687e-07
ARHGEF3	cDNA FLJ58753, highly similar to Rho guanine nucleotide exchange factor 3	-0.67391	down	5.86521e-05
NPTX1	Neuronal pentraxin-1	-0.674022	down	5.31523e-07
VIM	Vimentin variant 3	-0.675093	down	0
NIP7	60S ribosome subunit biogenesis protein NIP7 homolog	-0.675704	down	0.00107703
METTL1	tRNA (guanine-N(7)-)-methyltransferase	-0.676653	down	5.00578e-10
NEDD9	Enhancer of filamentation 1	-0.677012	down	0.00166784
SAPCD2	Suppressor APC domain-containing protein 2	-0.679147	down	0.000493466
TNFRSF1B	Tumor necrosis factor receptor superfamily member 1B	-0.679174	down	2.46783e-11
PABPC4	Poly(A) binding protein, cytoplasmic 4 (Inducible form), isoform CRA_e	-0.679881	down	2.36575e-09
SLC27A2	cDNA FLJ41911 fis, clone PEBLM2008605, highly similar to Very-long-chain acyl-CoA synthetase (EC 6.2.1.-)	-0.679996	down	8.4107e-09
MYO10	Unconventional myosin-X	-0.680767	down	2.34512e-06
KIAA1211L	KIAA1211-like	-0.680982	down	0.0105334
B3GALT6	B3GALT6 protein	-0.682168	down	9.3179e-11
TPST1	Tyrosylprotein sulfotransferase 1, isoform CRA_a	-0.683254	down	0.00446182
OPN3	Opsin 3 (Encephalopsin, panopsin), isoform CRA_b	-0.683674	down	0
MAPKAP1	Mitogen-activated protein kinase associated protein 1, isoform CRA_a	-0.684096	down	0
RSL24D1	Chromosome 15 open reading frame 15, isoform CRA_a	-0.684759	down	6.3485e-08
CHMP2B	Charged multivesicular body protein 2b	-0.685874	down	0.0146298
ACAT2	cDNA FLJ76813, highly similar to Homo sapiens acetyl-Coenzyme A acetyltransferase 2 (acetoacetyl Coenzyme A thiolase), mRNA	-0.686049	down	0
DUSP11	RNA/RNP complex-1-interacting phosphatase	-0.68656	down	0.000565097
DBNL	cDNA FLJ59450, highly similar to Drebrin-like protein	-0.686825	down	3.90702e-09
CASP1	cDNA FLJ58540, highly similar to Caspase-1 (EC 3.4.22.36)	-0.688418	down	3.24185e-14
PC	Pyruvate carboxylase, mitochondrial	-0.689658	down	0.00100787
KCNH5	KCNH5 protein	-0.691958	down	0.00181537
BCAM	Basal cell adhesion molecule (Lutheran blood group)	-0.692125	down	0.0334985
TRIM5	Tripartite motif-containing protein 5 alpha	-0.693033	down	6.80812e-05
DHFR	Dihydrofolate reductase, isoform CRA_a	-0.693198	down	1.61614e-09
FKBP1A	Peptidyl-prolyl cis-trans isomerase FKBP1A	-0.693572	down	0
TUBB4B	cDNA FLJ11352 fis, clone HEMBA1000020, highly similar to Tubulin beta-2C chain	-0.694597	down	0.0316712
TNS1	Tensin-1	-0.694707	down	9.97047e-08
C1orf198	Uncharacterized protein C1orf198	-0.695168	down	2.16379e-06
PGM3	cDNA FLJ13370 fis, clone PLACE1000653, highly similar to Phosphoacetylglucosamine mutase (EC 5.4.2.3)	-0.695322	down	4.44089e-16
PARP14	Poly [ADP-ribose] polymerase 14	-0.695548	down	0.0391089
HTATSF1	cDNA FLJ60139, highly similar to Homo sapiens HIV TAT specific factor 1 (HTATSF1), mRNA	-0.697774	down	0.0351564
MYLK	Myosin light chain kinase, smooth muscle	-0.698108	down	4.5126e-07
TRIM21	E3 ubiquitin-protein ligase TRIM21	-0.698809	down	3.75476e-09
RHOG	Rho-related GTP-binding protein RhoG	-0.698878	down	0.00370386
INCENP	Inner centromere protein	-0.699846	down	0
SH2D3A	cDNA FLJ78700, highly similar to Homo sapiens SH2 domain containing 3A, mRNA	-0.700162	down	0.0419244
WDR44	WD repeat-containing protein 44	-0.700596	down	0.000959615
HNF4A	Hepatocyte nuclear factor 4-alpha	-0.702276	down	6.00019e-09
ATHL1	ATH1, acid trehalase-like 1 (Yeast), isoform CRA_a	-0.702335	down	0.00286399
SUCLA2	Succinyl-CoA ligase subunit beta	-0.702646	down	0.00131294
HADHA	cDNA FLJ53969, highly similar to Trifunctional enzyme subunit alpha, mitochondrial	-0.702988	down	4.34374e-05
RAB11FIP4	Rab11 family-interacting protein 4	-0.704346	down	0.0243015
FOXM1	cDNA FLJ77127, highly similar to Homo sapiens forkhead box M1 (FOXM1), transcript variant 3, mRNA	-0.705188	down	0
LARS2	Probable leucine--tRNA ligase, mitochondrial	-0.705708	down	0
FAM101B	Filamin-interacting protein FAM101B	-0.705993	down	0.0102366
SLC9A3R1	Na(+)/H(+) exchange regulatory cofactor NHE-RF1	-0.706383	down	0
IGSF3	Immunoglobulin superfamily member 3	-0.707166	down	0
PLXNA2	Plexin-A2	-0.708058	down	0
CLASP2	CLIP-associating protein 2	-0.708775	down	0.000745513
MSN	cDNA FLJ57321, moderately similar to Moesin	-0.709036	down	0
GLUL	cDNA FLJ57219, highly similar to Glutamine synthetase (EC 6.3.1.2)	-0.7093	down	0
AGPAT1	cDNA FLJ31784 fis, clone NT2RI2008481, highly similar to 1-acyl-sn-glycerol-3-phosphate acyltransferase alpha (EC 2.3.1.51)	-0.710433	down	1.32101e-07
RS1	Retinoschisin	-0.710702	down	3.70454e-07
DLGAP5	cDNA FLJ78771, highly similar to Homo sapiens discs, large homolog 7 (Drosophila), mRNA	-0.711709	down	0.0370705
ACTG1	cDNA FLJ58286, highly similar to Actin, cytoplasmic 2	-0.713135	down	0
PRR5	HCG2039433, isoform CRA_h	-0.713486	down	0.0147594
FAM46B	family with sequence similarity 46, member B	-0.713532	down	0.0215369
HJURP	Holliday junction recognition protein	-0.715967	down	0
AARS2	Alanine--tRNA ligase, mitochondrial	-0.718262	down	2.45359e-14
CAV1	Caveolin-1	-0.719511	down	2.22045e-16
SEC14L1	SEC14-like 1 (S. cerevisiae), isoform CRA_a	-0.719634	down	0
OAS3	2'-5'-oligoadenylate synthetase 3, 100kDa, isoform CRA_a	-0.72004	down	0
CHEK2	Serine/threonine-protein kinase Chk2	-0.720142	down	0
FANCB	Fanconi anemia group B protein	-0.721409	down	0.00538122
SMC1A	cDNA FLJ77162, highly similar to Homo sapiens SMC1 structural maintenance of chromosomes 1-like 1 (SMC1L1), mRNA	-0.723351	down	3.52953e-05
RGS3	Regulator of G-protein signalling 3, isoform CRA_e	-0.723859	down	5.01155e-12
ARHGAP31	cDNA FLJ61628, highly similar to Homo sapiens Cdc42 GTPase-activating protein (CDGAP), mRNA	-0.723954	down	0.000372625
MYO1A	cDNA, FLJ92777, highly similar to Homo sapiens myosin IA (MYO1A), mRNA	-0.724336	down	0.00653494
BUB1B	Mitotic checkpoint serine/threonine-protein kinase BUB1 beta	-0.724427	down	2.80038e-05
RPL36AL	cDNA, FLJ92227, highly similar to Homo sapiens ribosomal protein L36a-like (RPL36AL), mRNA	-0.724586	down	2.55284e-10
MVP	Major vault protein isoform A	-0.724662	down	1.5996e-09
GLA	cDNA FLJ56739, highly similar to Alpha-galactosidase A (EC 3.2.1.22)	-0.724788	down	0
CDC25C	cDNA FLJ56262, highly similar to M-phase inducer phosphatase 3 (EC 3.1.3.48)	-0.727076	down	0.0100308
DHCR24	cDNA FLJ58891, highly similar to 24-dehydrocholesterol reductase (EC 1.3.1.-)	-0.72713	down	0
EMP1	Epithelial membrane protein 1, isoform CRA_a	-0.727284	down	0
CDC6	CDC6 cell division cycle 6 homolog (S. cerevisiae), isoform CRA_a	-0.727674	down	0
MAGED2	Melanoma-associated antigen D2	-0.728409	down	0
TMEM135	cDNA FLJ55090	-0.728575	down	5.27023e-12
KCNK5	Potassium channel, subfamily K, member 5, isoform CRA_a	-0.729262	down	0.00951017
BAG1	BAG family molecular chaperone regulator 1	-0.730001	down	0.000113292
VWA5A	von Willebrand factor A domain-containing protein 5A	-0.730375	down	1.1946e-13
LIG3	DNA ligase	-0.730733	down	1.27676e-14
ELK1	ELK1, member of ETS oncogene family, isoform CRA_a	-0.73172	down	0
RTN2	Reticulon-2	-0.731774	down	0.00668547
PSRC1	Proline/serine-rich coiled-coil 1, isoform CRA_c	-0.73203	down	0.000279364
GPD2	cDNA FLJ57187, highly similar to Glycerol-3-phosphate dehydrogenase, mitochondrial (EC 1.1.99.5)	-0.732527	down	2.32904e-05
RHNO1	RAD9, HUS1, RAD1-interacting nuclear orphan protein 1	-0.732828	down	4.30767e-14
RNFT2	Transmembrane protein 118, isoform CRA_b	-0.732831	down	0.00770072
SEC61B	Protein transport protein Sec61 subunit beta	-0.733849	down	0
PHLDB1	pleckstrin homology-like domain, family B, member 1	-0.733982	down	6.95421e-12
MYBL2	Myb-related protein B	-0.735213	down	0
PPP2R4	Serine/threonine-protein phosphatase 2A activator	-0.735743	down	0
GSTK1	cDNA FLJ37944 fis, clone CTONG2008720, highly similar to Glutathione S-transferase kappa 1 (EC 2.5.1.18)	-0.736015	down	0
STIL	SCL-interrupting locus protein	-0.737644	down	0.0374258
NAT1	N-acetyltransferase 2 (Arylamine N-acetyltransferase), isoform CRA_b	-0.737712	down	0.00050112
TACC1	Transforming acidic coiled-coil-containing protein 1	-0.740734	down	7.10376e-11
RBM12	cDNA FLJ58274, highly similar to RNA-binding protein 12	-0.741314	down	0
RPS27L	40S ribosomal protein S27-like	-0.741604	down	0
METAP1	Methionine aminopeptidase 1	-0.742434	down	3.39728e-14
PIK3CD	Phosphoinositide-3-kinase, catalytic, delta polypeptide, isoform CRA_a	-0.744084	down	0.0343607
LPCAT3	cDNA FLJ53050, highly similar to Membrane bound O-acyltransferase domain-containing protein 5 (EC 2.3.-.-)	-0.746094	down	3.33067e-16
IFIT3	cDNA FLJ53454, highly similar to Interferon-induced protein with tetratricopeptide repeats 3	-0.746424	down	1.7885e-09
CCNB1	G2/mitotic-specific cyclin-B1	-0.747034	down	0
FERMT2	Fermitin family homolog 2	-0.747137	down	0.00342297
MARK4	MAP/microtubule affinity-regulating kinase 4	-0.748327	down	3.84421e-06
SCNN1A	Amiloride-sensitive sodium channel subunit alpha 1	-0.749997	down	0
NCAPH	Condensin complex subunit 2	-0.750583	down	0
RPS6KA1	cDNA FLJ53289, highly similar to Ribosomal protein S6 kinase alpha-1 (EC 2.7.11.1)	-0.750599	down	0
TP53I11	Tumor protein p53-inducible protein 11	-0.7513	down	1.35925e-09
SMPD2	Sphingomyelin phosphodiesterase 2	-0.751348	down	0.00168592
KIAA0101	PCNA-associated factor	-0.751618	down	9.00383e-10
TUBA1C	cDNA FLJ55956, highly similar to Tubulin alpha-6 chain	-0.752404	down	0
AATK	Serine/threonine-protein kinase LMTK1	-0.754428	down	0.00212479
DGKA	cDNA FLJ58783, highly similar to Diacylglycerol kinase alpha (EC 2.7.1.107)	-0.756043	down	0
CHDH	Choline dehydrogenase, isoform CRA_a	-0.756279	down	5.5475e-11
FBXO33	F-box only protein 33	-0.757678	down	0.00868003
SLC43A3	HCG39762, isoform CRA_c	-0.758337	down	1.20118e-09
FAM213B	Prostamide/prostaglandin F synthase	-0.758354	down	4.44089e-16
TUBA1B	cDNA FLJ78587	-0.760953	down	1.13925e-05
BABAM1	HSPC142 protein, isoform CRA_a	-0.761494	down	1.09094e-06
SUOX	Sulfite oxidase, isoform CRA_a	-0.76389	down	1.41276e-12
ZBED1	HCG1981838, isoform CRA_b	-0.763909	down	4.9738e-14
KIF3B	Kinesin-like protein KIF3B	-0.764865	down	0.0132574
ERCC6L	DNA excision repair protein ERCC-6-like	-0.76492	down	0.0446391
RAB32	cDNA, FLJ92490, highly similar to Homo sapiens RAB32, member RAS oncogene family (RAB32), mRNA	-0.765029	down	2.23155e-14
TROAP	Tastin	-0.76705	down	0.0193644
PDE9A	High affinity cGMP-specific 3',5'-cyclic phosphodiesterase 9A	-0.767499	down	1.23494e-08
EFNA1	cDNA FLJ75959, highly similar to Homo sapiens ephrin-A1 (EFNA1), transcript variant 2, mRNA	-0.768005	down	0.00065405
CANT1	Calcium activated nucleotidase 1, isoform CRA_b	-0.769141	down	1.38622e-12
AURKA	Aurora kinase A	-0.769149	down	2.22045e-16
SEPN1	Selenoprotein N	-0.769464	down	0
ABCC4	cDNA FLJ77042, highly similar to Homo sapiens ATP-binding cassette, sub-family C (CFTR/MRP), member 4, mRNA	-0.769482	down	2.40029e-05
TSPAN13	cDNA PSEC0169 fis, clone PLACE1011360, highly similar to Tetraspanin-13	-0.770637	down	0
KDELR2	ER lumen protein-retaining receptor 2	-0.770929	down	0
MSMO1	Methylsterol monooxygenase 1	-0.771116	down	3.08838e-05
CCNB2	G2/mitotic-specific cyclin-B2	-0.771651	down	0
EFEMP1	cDNA FLJ77823, highly similar to Homo sapiens EGF-containing fibulin-like extracellular matrix protein 1, transcript variant 3, mRNA	-0.771767	down	0
SLC25A35	Solute carrier family 25 member 35	-0.771942	down	6.54288e-12
CNN3	Calponin-3	-0.77255	down	0.0220217
SKP2	S-phase kinase-associated protein 2 (P45), isoform CRA_c	-0.775295	down	0
MYO15B	Putative uncharacterized protein DKFZp667C0210	-0.776729	down	4.76677e-06
DDR1	Discoidin domain receptor family, member 1, isoform CRA_b	-0.777274	down	5.64854e-06
TNFAIP8L1	Tumor necrosis factor alpha-induced protein 8-like protein 1	-0.777716	down	0.00274523
UBE2D4	Ubiquitin-conjugating enzyme E2D 4 (Putative), isoform CRA_e	-0.779317	down	0.00967636
VMA21	Vacuolar ATPase assembly integral membrane protein VMA21	-0.77981	down	2.98437e-07
H2AFX	Histone H2AX	-0.780106	down	0.000261415
BTN3A1	cDNA FLJ77123, highly similar to Homo sapiens butyrophilin, subfamily 3, member A1 (BTN3A1), transcript variant 2, mRNA	-0.780444	down	1.88738e-15
NPTXR	Neuronal pentraxin receptor	-0.780686	down	1.63194e-10
SLC37A4	Solute carrier family 37 (Glycerol-6-phosphate transporter), member 4, isoform CRA_c	-0.781281	down	4.45199e-14
RPSA	40S ribosomal protein SA	-0.781734	down	0
CHAC2	Putative glutathione-specific gamma-glutamylcyclotransferase 2	-0.78335	down	6.86122e-09
ADAMTSL4	ADAMTS-like protein 4	-0.784285	down	0
SELENBP1	cDNA FLJ52715, highly similar to Selenium-binding protein 1	-0.785468	down	3.66374e-15
TGM1	cDNA FLJ78142, highly similar to Homo sapiens transglutaminase 1 (K polypeptide epidermal type I, protein-glutamine-gamma-glutamyltransferase), mRNA	-0.786499	down	3.84767e-06
SLC2A5	cDNA FLJ51824, highly similar to Solute carrier family 2, facilitated glucose transporter member 5	-0.787316	down	2.66454e-15
CD82	CD82 antigen	-0.787728	down	0.000433503
SLC10A3	P3 protein	-0.788446	down	1.48982e-05
KPNA2	Importin subunit alpha-1	-0.78872	down	0
TTF2	Transcription termination factor, RNA polymerase II, isoform CRA_a	-0.788783	down	0.000598883
C1R	cDNA FLJ75066, highly similar to Homo sapiens complement component 1, r subcomponent (C1R), mRNA	-0.788975	down	0
SEC24D	cDNA FLJ78676, highly similar to Homo sapiens SEC24 related gene family, member D (SEC24D), mRNA	-0.789618	down	0
IFI35	Interferon-induced 35 kDa protein	-0.789911	down	6.28466e-08
CDCA2	cDNA FLJ34845 fis, clone NT2NE2011221, highly similar to Homo sapiens cell division cycle associated 2 (CDCA2), mRNA	-0.789944	down	1.10147e-09
CC2D2A	Coiled-coil and C2 domain-containing protein 2A	-0.792178	down	1.63557e-10
SYNPO	SYNPO protein	-0.79218	down	6.55032e-15
HOGA1	4-hydroxy-2-oxoglutarate aldolase, mitochondrial	-0.793013	down	0.00552838
NDC1	cDNA FLJ53254, highly similar to Nucleoporin NDC1	-0.793545	down	0.000943769
HHIPL2	HHIP-like protein 2	-0.793556	down	9.27372e-10
ELMO3	Engulfment and cell motility protein 3	-0.793595	down	8.5138e-08
MED12	cDNA FLJ60974, highly similar to Mediator of RNA polymerase II transcription subunit 12	-0.796043	down	0
FAM3A	Protein FAM3A	-0.796169	down	0.00245457
HSPB8	Heat shock protein beta-8	-0.797101	down	0
ASF1B	ASF1 anti-silencing function 1 homolog B (S. cerevisiae), isoform CRA_a	-0.797135	down	1.02029e-13
TST	Thiosulfate sulfurtransferase	-0.799532	down	0.00459651
TEX2	cDNA FLJ33837 fis, clone CTONG2004487, highly similar to Testis-expressed sequence 2 protein	-0.799816	down	3.46494e-05
CDC20	cDNA FLJ59100, highly similar to Cell division cycle protein 20 homolog	-0.800744	down	0.00454353
GNPTAB	N-acetylglucosamine-1-phosphotransferase subunits alpha/beta	-0.801258	down	0.000231098
MPST	3-mercaptopyruvate sulfurtransferase	-0.804389	down	0.00476428
CCNF	Cyclin-F	-0.805484	down	0
MRPL11	39S ribosomal protein L11, mitochondrial	-0.806891	down	0
TUBB	Beta-4 tubulin	-0.80828	down	0
KIF4B	Kinesin-like protein	-0.808653	down	0.0211409
DNAJB1	DnaJ homolog subfamily B member 1	-0.808883	down	0
DCP1B	mRNA-decapping enzyme 1B	-0.810059	down	2.99373e-05
EHMT2	Euchromatic histone-lysine N-methyltransferase 2, isoform CRA_c	-0.810874	down	0
PMM2	Phosphomannomutase 2	-0.812103	down	0
TMEM143	Transmembrane protein 143	-0.812783	down	0.0492344
ISCA1	Iron-sulfur cluster assembly 1 homolog, mitochondrial	-0.816797	down	7.27397e-06
CYP2S1	cDNA FLJ52866, highly similar to Cytochrome P450 2S1 (EC 1.14.14.1)	-0.816931	down	0.000719833
CYP11A1	cDNA FLJ78412	-0.817732	down	1.29554e-06
HNRNPA1	Heterogeneous nuclear ribonucleoprotein A1, isoform CRA_b	-0.818118	down	0.00158397
C6orf106	Uncharacterized protein C6orf106	-0.819062	down	3.46177e-10
ASRGL1	Asparaginase like 1, isoform CRA_a	-0.819668	down	4.42249e-06
KRT17	cDNA FLJ56708, highly similar to Keratin, type I cytoskeletal 17	-0.819814	down	0.0106474
SEC61A1	cDNA FLJ14546 fis, clone NT2RM2001613, highly similar to Protein transport protein Sec61 subunit alpha isoform 1	-0.821788	down	0
DCTPP1	dCTP pyrophosphatase 1	-0.82226	down	4.01901e-14
TNIP1	cDNA FLJ51936, highly similar to Nef-associated factor 1	-0.823047	down	1.87184e-13
TSTA3	cDNA FLJ39433 fis, clone PROST2004142, highly similar to GDP-L-fucose synthetase (EC 1.1.1.271)	-0.825069	down	8.60426e-07
HMGB3	High mobility group protein B3	-0.825103	down	1.31598e-07
SYCE2	Synaptonemal complex central element protein 2	-0.825797	down	0.0192909
SLC25A13	cDNA FLJ54671, highly similar to Calcium-binding mitochondrial carrier protein Aralar2	-0.826495	down	1.44264e-07
SORCS2	cDNA FLJ51207, highly similar to VPS10 domain-containing receptor SorCS2	-0.827309	down	0
TUBB6	cDNA FLJ35358 fis, clone PUAEN2000497, highly similar to Tubulin beta-6 chain	-0.827991	down	0
DUSP9	Dual specificity protein phosphatase homolog hMKP-R	-0.828174	down	8.48244e-12
PSMB8	cDNA FLJ50880, highly similar to Proteasome subunit beta type 8 (EC 3.4.25.1)	-0.830022	down	1.36343e-08
LRG1	cDNA FLJ54228, highly similar to Leucine-rich alpha-2-glycoprotein	-0.831174	down	1.54867e-05
LPIN1	Phosphatidate phosphatase LPIN1	-0.831928	down	1.22125e-15
CDKN3	cDNA FLJ52251, highly similar to Cyclin-dependent kinase inhibitor 3 (EC 3.1.3.48)	-0.832723	down	2.74909e-08
NEFH	Neurofilament heavy polypeptide	-0.836516	down	7.57383e-05
CFH	Complement factor H	-0.836568	down	7.66678e-05
TATDN2	TatD DNase domain containing 2, isoform CRA_a	-0.83678	down	0
EDN2	Endothelin-2	-0.838349	down	4.01009e-05
CYFIP1	Cytoplasmic FMR1-interacting protein 1	-0.8407	down	0
GLRX	Glutaredoxin (Thioltransferase), isoform CRA_c	-0.840832	down	0.00159038
SLC5A6	Solute carrier family 5 (Sodium-dependent vitamin transporter), member 6, isoform CRA_b	-0.842806	down	0
GPNMB	Glycoprotein (Transmembrane) nmb, isoform CRA_b	-0.843908	down	2.27876e-09
WFS1	cDNA FLJ51211, highly similar to Wolframin	-0.844692	down	6.16101e-06
MXD4	MAX dimerization protein 4, isoform CRA_e	-0.84576	down	6.8998e-06
IGFBP4	Insulin-like growth factor binding protein 4, isoform CRA_a	-0.845882	down	0
ARHGAP28	cDNA FLJ75972, highly similar to Homo sapiens Rho GTPase activating protein 28, mRNA	-0.846683	down	3.14777e-05
MKI67	Antigen KI-67	-0.847777	down	2.1582e-06
ZP3	Zona pellucida sperm-binding protein 3	-0.84834	down	2.63628e-09
CSRP2	Cysteine and glycine-rich protein 2, isoform CRA_a	-0.849451	down	0
GYS1	cDNA FLJ76881, highly similar to Homo sapiens glycogen synthase 1 (muscle) (GYS1), mRNA	-0.849863	down	0
METTL7B	Methyltransferase-like protein 7B	-0.850792	down	0
PPCS	Phosphopantothenate--cysteine ligase	-0.850859	down	0
ACTR2	cDNA FLJ51656, highly similar to Actin-like protein 2	-0.851597	down	0.00824886
HNRNPCL1	Heterogeneous nuclear ribonucleoprotein C-like 1	-0.852316	down	0.0251605
UQCC2	Ubiquinol-cytochrome-c reductase complex assembly factor 2	-0.852993	down	0
SRI	cDNA FLJ54267, moderately similar to Sorcin	-0.852997	down	0
PPT1	cDNA FLJ53673, highly similar to Palmitoyl-protein thioesterase 1 (EC 3.1.2.22)	-0.854394	down	7.37421e-12
C11orf57	chromosome 11 open reading frame 57	-0.854686	down	0.000271233
IFI44	Interferon-induced protein 44	-0.85474	down	1.90528e-06
AIF1L	Allograft inflammatory factor 1-like	-0.85504	down	9.78106e-13
PADI3	Protein-arginine deiminase type-3	-0.856326	down	0.0218235
KCNQ1	Potassium voltage-gated channel isoform 1	-0.858976	down	0.000516402
BACE2	Beta-secretase 2	-0.85992	down	0
FOXRED2	FAD-dependent oxidoreductase domain-containing protein 2	-0.860212	down	0
PALM	Paralemmin, isoform CRA_a	-0.862546	down	0.000980617
CD46	Complement system membrane cofactor protein CD46	-0.865479	down	0
CKS2	Cyclin-dependent kinases regulatory subunit 2	-0.869048	down	0
OLFML2A	Olfactomedin-like protein 2A	-0.869223	down	1.78302e-13
NUF2	Cell division cycle associated 1, isoform CRA_a	-0.869402	down	0.000516678
ESCO2	N-acetyltransferase ESCO2	-0.870908	down	0.00371822
ZDHHC2	cDNA FLJ10746 fis, clone NT2RP3001679, highly similar to Palmitoyltransferase ZDHHC2 (EC 2.3.1.-)	-0.871862	down	0.00179942
C6orf132	chromosome 6 open reading frame 132	-0.872081	down	0.00182592
MGST3	Microsomal glutathione S-transferase 3, isoform CRA_a	-0.873122	down	0.00195776
LBH	Protein LBH	-0.873253	down	9.65894e-15
HIP1	HIP1 protein	-0.874148	down	2.15383e-14
GSTM4	Glutathione S-transferase Mu 4	-0.874323	down	6.78465e-10
STXBP6	Syntaxin-binding protein 6	-0.875608	down	0.00581909
IL32	Interleukin-32 theta	-0.877008	down	0.00302941
IL8	C-X-C motif chemokine	-0.877031	down	0.000247114
ANKRD32	Ankyrin repeat domain-containing protein 32	-0.878293	down	0.00955913
CHP1	Calcium binding protein P22, isoform CRA_a	-0.881875	down	1.55431e-15
GAL3ST1	Galactose-3-O-sulfotransferase 1, isoform CRA_a	-0.882312	down	0.00129841
SPINK5	cDNA FLJ59287, highly similar to Serine protease inhibitor Kazal-type 5	-0.883394	down	2.80651e-05
MYO9B	MYO9B variant protein	-0.885311	down	0
ANLN	Anillin, actin binding protein (Scraps homolog, Drosophila), isoform CRA_e	-0.886079	down	0.000114213
CDCA3	cDNA, FLJ93285, highly similar to Homo sapiens cell division cycle associated 3 (CDCA3), mRNA	-0.886562	down	6.73472e-12
MANF	cDNA FLJ77177, highly similar to Homo sapiens arginine-rich, mutated in early stage tumors (ARMET), mRNA	-0.88681	down	0.00442678
MVK	cDNA, FLJ96772, Homo sapiens mevalonate kinase (mevalonic aciduria) (MVK), mRNA	-0.886852	down	0.00190996
HFE	HFE	-0.88716	down	8.85737e-09
BIRC2	Baculoviral IAP repeat-containing protein 2	-0.887244	down	4.31888e-08
ZWILCH	Protein zwilch homolog	-0.887809	down	0.0156348
EPS8L3	Epidermal growth factor receptor kinase substrate 8-like protein 3	-0.887922	down	1.99024e-10
PLK1	cDNA FLJ51423, highly similar to Serine/threonine-protein kinase PLK1 (EC 2.7.11.21)	-0.891525	down	0
AFAP1	Actin filament-associated protein 1	-0.891595	down	0
MCCC2	cDNA FLJ33515 fis, clone BRAMY2005662, highly similar to Methylcrotonoyl-CoA carboxylase beta chain, mitochondrial (EC 6.4.1.4)	-0.893958	down	9.90464e-08
MSRB1	Methionine-R-sulfoxide reductase B1	-0.895095	down	0.032398
MUC16	Mucin-16	-0.895366	down	1.25242e-06
TICRR	Treslin	-0.896399	down	1.01696e-13
EFR3B	EFR3 homolog B (S. cerevisiae)	-0.899317	down	4.42992e-06
GMPPA	GDP-mannose pyrophosphorylase A, isoform CRA_a	-0.900705	down	9.99201e-16
STEAP3	STEAP family member 3, isoform CRA_b	-0.900834	down	0
CELSR2	cDNA FLJ45845 fis, clone OCBBF2004478, highly similar to Homo sapiens cadherin, EGF LAG seven-pass G-type receptor 2 (CELSR2) mRNA	-0.900878	down	1.11022e-16
TAGLN2	cDNA FLJ57759, moderately similar to Transgelin-2	-0.900925	down	4.22949e-06
NPR1	Natriuretic peptide receptor A/guanylate cyclase A (Atrionatriuretic peptide receptor A) variant 2	-0.903921	down	0
MPZL2	Epithelial V-like antigen 1, isoform CRA_a	-0.905146	down	1.12173e-05
TMED5	cDNA FLJ54845, highly similar to Transmembrane emp24 domain-containing protein 5	-0.906307	down	0
COL12A1	Collagen, type XII, alpha 1	-0.90671	down	0.00012834
TSPYL1	TSPYL protein	-0.907227	down	0
TMEM189	Transmembrane protein 189	-0.913652	down	0
SPTSSA	Serine palmitoyltransferase small subunit A	-0.914754	down	0
PCSK9	cDNA FLJ57533, highly similar to Proprotein convertase subtilisin/kexin type 9 (EC 3.4.21.-)	-0.915517	down	1.05682e-07
TNFSF13	HCG2045906, isoform CRA_c	-0.917653	down	0
GBE1	cDNA FLJ57129, highly similar to 1,4-alpha-glucan branching enzyme (EC 2.4.1.18)	-0.919041	down	8.31579e-06
PSD4	Pleckstrin and Sec7 domain containing 4, isoform CRA_b	-0.919382	down	0
PTMS	Parathymosin	-0.919808	down	1.95626e-09
ATF5	Activating transcription factor 5, isoform CRA_a	-0.923735	down	0.00158937
XXYLT1	Xyloside xylosyltransferase 1	-0.92391	down	4.82431e-07
BHLHB9	Protein BHLHb9	-0.923984	down	0.00722663
HDAC5	Histone deacetylase 5	-0.925077	down	0.000655432
FAM49B	Family with sequence similarity 49, member B, isoform CRA_a	-0.925216	down	1.88703e-09
CENPA	Histone H3-like centromeric protein A	-0.925221	down	9.49241e-14
STRA6	cDNA FLJ31563 fis, clone NT2RI2001449, highly similar to Homo sapiens stimulated by retinoic acid gene 6 homolog (STRA6), mRNA	-0.927101	down	0
TPD52L1	Tumor protein D53	-0.927239	down	0
MXD3	MAX dimerization protein 3, isoform CRA_a	-0.928022	down	5.66515e-05
AKR1C3	cDNA FLJ58390, highly similar to Aldo-keto reductase family 1 member C3homolog (EC 1.-.-.-)	-0.928155	down	3.28141e-08
NRM	Nurim	-0.929923	down	3.23862e-05
HDDC3	Guanosine-3',5'-bis(diphosphate) 3'-pyrophosphohydrolase MESH1	-0.93123	down	0.000122092
ACSF2	cDNA FLJ50666, weakly similar to Long-chain-fatty-acid--CoA ligase (EC 6.2.1.3)	-0.933423	down	0
CDK1	Cell division cycle 2, G1 to S and G2 to M, isoform CRA_c	-0.93374	down	0.00402244
ATP8B3	cDNA FLJ43235 fis, clone HCHON2004007, highly similar to Potential phospholipid-transporting ATPase IK (EC 3.6.3.13)	-0.937818	down	7.13873e-13
FAM83D	Protein FAM83D	-0.939539	down	2.84989e-10
BTN3A3	Butyrophilin subfamily 3 member A3	-0.940268	down	0
CCL26	C-C motif chemokine 26	-0.942244	down	3.38166e-06
EMP2	Epithelial membrane protein 2	-0.942575	down	0
LHPP	Phospholysine phosphohistidine inorganic pyrophosphate phosphatase	-0.945837	down	9.83434e-06
SRD5A1	cDNA FLJ52969, highly similar to 3-oxo-5-alpha-steroid 4-dehydrogenase 1 (EC 1.3.99.5)	-0.948016	down	0
GATS	GATS, stromal antigen 3 opposite strand	-0.948725	down	2.65343e-14
TBC1D1	TBC1D1 protein	-0.948775	down	0
SEPT2	Septin-2	-0.94944	down	0.000211669
SREBF1	cDNA FLJ33812 fis, clone CTONG2002270, highly similar to Sterol regulatory element-binding protein 1	-0.951044	down	3.05038e-09
PHKB	cDNA FLJ41698 fis, clone HCHON2003532, highly similar to Phosphorylase b kinase regulatory subunit beta	-0.951161	down	0
KCTD10	Potassium channel tetramerisation domain containing 10, isoform CRA_b	-0.95198	down	0
SPAG5	SPAG5 protein	-0.953056	down	0
LRRC59	Leucine-rich repeat-containing protein 59	-0.95348	down	0
PAOX	cDNA FLJ46119 fis, clone TESTI2037877, highly similar to Peroxisomal N1-acetyl-spermine/spermidineoxidase (EC 1.5.3.11)	-0.95391	down	4.31452e-06
CCDC117	Coiled-coil domain-containing protein 117	-0.954134	down	0.0429807
R3HDM1	cDNA FLJ58151, moderately similar to R3H domain-containing protein 1	-0.955281	down	0
TAPBPL	Tapasin-related protein	-0.962265	down	1.58371e-05
NQO1	NAD(P)H dehydrogenase [quinone] 1	-0.963274	down	0
PTRF	Polymerase I and transcript release factor	-0.965843	down	0
LIPE	cDNA FLJ75224, highly similar to Homo sapiens lipase, hormone-sensitive (LIPE), mRNA	-0.968217	down	0.0204139
MARCKSL1	MARCKS-related protein	-0.969134	down	3.67806e-07
GTF3A	General transcription factor IIIA, isoform CRA_a	-0.970537	down	0
CCNYL1	Cyclin-Y-like protein 1	-0.971431	down	0.000176307
CDK18	PCTAIRE protein kinase 3, isoform CRA_a	-0.971892	down	0
ATP2B4	Plasma membrane calcium-transporting ATPase 4	-0.973026	down	3.69223e-06
TJP3	Tight junction protein ZO-3	-0.973278	down	6.12849e-07
EPB41	cDNA FLJ50624	-0.974299	down	1.75704e-12
PDZD7	PDZ domain-containing protein 7	-0.974442	down	0.0137744
CNPY4	Protein canopy homolog 4	-0.977673	down	4.75064e-13
GTSE1	G2 and S phase-expressed protein 1	-0.978725	down	0
PRPS2	Ribose-phosphate pyrophosphokinase 2	-0.979844	down	5.09608e-08
MAOB	cDNA FLJ51821, highly similar to Amine oxidase (flavin-containing) B (EC 1.4.3.4)	-0.979978	down	0
RHOU	Ras homolog gene family, member U, isoform CRA_a	-0.981355	down	0
ATP8B1	Phospholipid-transporting ATPase IC	-0.981692	down	0.00130582
FBXO17	F-box only protein 17	-0.982765	down	0.000238258
VTN	cDNA FLJ51266, highly similar to Vitronectin	-0.987905	down	1.83684e-09
UCP2	Uncoupling protein 2 (Mitochondrial, proton carrier), isoform CRA_a	-0.988321	down	0
SYNC	Syncoilin	-0.99099	down	0
HYAL1	Hyaluronidase-1	-0.99294	down	5.87629e-06
SYT12	Synaptotagmin-12	-0.993351	down	0
ICK	Intestinal cell (MAK-like) kinase, isoform CRA_a	-0.997672	down	9.2073e-07
ALDH1B1	cDNA FLJ51238, highly similar to Aldehyde dehydrogenase X, mitochondrial (EC 1.2.1.3)	-0.998795	down	0
MRPS33	Mitochondrial ribosomal protein S33	-1.00044	down	1.76985e-07
CMC4	Cx9C motif-containing protein 4	-1.00168	down	6.14796e-06
SAMHD1	Deoxynucleoside triphosphate triphosphohydrolase SAMHD1	-1.00221	down	1.11022e-16
ASB9	Ankyrin repeat and SOCS box-containing 9, isoform CRA_a	-1.00317	down	0
SCARA3	Scavenger receptor class A member 3	-1.00341	down	2.66231e-13
LXN	Latexin	-1.00459	down	3.37952e-13
BRK1	Protein BRICK1	-1.00505	down	9.539e-10
SIX2	SIX homeobox 2	-1.00569	down	1.46883e-13
CSDC2	cDNA, FLJ93943, highly similar to Homo sapiens RNA-binding protein pippin (PIPPIN), mRNA	-1.00594	down	0.000394015
GSTM2	Glutathione S-transferase M2 (Muscle)	-1.00677	down	6.35685e-06
C11orf49	cDNA FLJ52767	-1.00848	down	2.95957e-06
GTF2F1	cDNA FLJ54284, highly similar to Transcription initiation factor IIF alpha subunit (EC 2.7.11.1)	-1.01034	down	0
NREP	Neuronal regeneration-related protein	-1.0146	down	0.000151931
MUC13	Mucin-13	-1.01861	down	0
MPI	cDNA FLJ56688, highly similar to Mannose-6-phosphate isomerase (EC 5.3.1.8)	-1.01987	down	0
SCD	Acyl-CoA desaturase	-1.02035	down	0
C19orf40	Fanconi anemia-associated protein of 24 kDa	-1.02177	down	5.27055e-09
DAB2	Disabled homolog 2, mitogen-responsive phosphoprotein (Drosophila), isoform CRA_a	-1.02188	down	0
TOB1	Protein Tob1	-1.02214	down	0
ASS1	cDNA FLJ78448, highly similar to Homo sapiens argininosuccinate synthetase (ASS), transcript variant 1, mRNA	-1.02458	down	0.00649366
NXT2	NTF2-related export protein 2	-1.02728	down	1.44406e-08
TMEM53	cDNA FLJ52160, highly similar to Homo sapiens transmembrane protein 53 (TMEM53), mRNA	-1.02748	down	0.000934516
MAPK4	cDNA FLJ56195, highly similar to Homo sapiens mitogen-activated protein kinase 4 (MAPK4), mRNA	-1.02852	down	2.55525e-05
LGALS3	Galectin-3	-1.02965	down	4.62719e-11
EFNA4	Ephrin-A4	-1.03225	down	1.83221e-06
TK1	Thymidine kinase, cytosolic	-1.03226	down	0.0159436
ZNF761	Zinc finger protein 761	-1.03344	down	9.69167e-08
UNC5B	Netrin receptor UNC5B	-1.03349	down	0
CENPK	Centromere protein K	-1.03547	down	7.2923e-05
GINS4	DNA replication complex GINS protein SLD5	-1.04118	down	0
GRIP2	HCG27236, isoform CRA_b	-1.0415	down	2.67065e-06
C4orf46	chromosome 4 open reading frame 46	-1.04161	down	2.74923e-05
TTLL12	Tubulin tyrosine ligase-like family, member 12, isoform CRA_a	-1.043	down	1.75618e-06
TMEM104	Transmembrane protein 104, isoform CRA_a	-1.04417	down	0
FDFT1	cDNA, FLJ79081, highly similar to Squalene synthetase (EC 2.5.1.21)	-1.04431	down	0
KDELR3	ER lumen protein-retaining receptor 3	-1.0448	down	0
LSS	cDNA, FLJ92849, highly similar to Homo sapiens lanosterol synthase (2,3-oxidosqualene-lanosterol cyclase) (LSS), mRNA	-1.04482	down	1.05443e-06
RBMX	cDNA FLJ34201 fis, clone FCBBF3019714, highly similar to HETEROGENEOUS NUCLEAR RIBONUCLEOPROTEIN G	-1.04597	down	0.00100439
CDH1	Cadherin-1	-1.04814	down	0.0102609
MYO1G	Unconventional myosin-Ig	-1.04894	down	7.22767e-09
SNRNP25	Chromosome 16 open reading frame 33	-1.0509	down	2.98306e-12
SQLE	cDNA FLJ51555, highly similar to Squalene monooxygenase (EC 1.14.99.7)	-1.05351	down	5.10704e-06
MKNK1	cDNA FLJ77058, highly similar to Homo sapiens MAP kinase interacting serine/threonine kinase 1 (MKNK1), transcript variant 2, mRNA	-1.05936	down	0
PSCA	Prostate stem cell antigen	-1.06056	down	0
YWHAQ	cDNA FLJ52118, highly similar to 14-3-3 protein theta	-1.06216	down	0
TNPO3	Transportin-3	-1.06263	down	0
HES2	Transcription factor HES-2	-1.06364	down	0
PIF1	ATP-dependent DNA helicase PIF1	-1.06726	down	5.55112e-16
RITA1	RBPJ-interacting and tubulin-associated protein 1	-1.07097	down	0.00839335
MYD88	cDNA FLJ54830, highly similar to Myeloid differentiation primary response protein MyD88	-1.07432	down	0
RASSF5	Ras association domain-containing protein 5	-1.07482	down	7.21645e-15
PSORS1C1	psoriasis susceptibility 1 candidate 1	-1.07879	down	0.00414009
TRIM29	Tripartite motif-containing 29, isoform CRA_a	-1.08022	down	0
DNAJA1	cDNA FLJ52352, highly similar to DnaJ homolog subfamily A member 1	-1.08156	down	1.11022e-16
SH3BP1	cDNA FLJ61632, highly similar to SH3 domain-binding protein 1	-1.08596	down	0.000237791
SLC25A39	cDNA FLJ51715, highly similar to Mitochondrial carrier protein CGI-69	-1.08668	down	0.0286037
TSPAN1	Tetraspanin-1	-1.08924	down	2.11587e-06
HPRT1	Hypoxanthine-guanine phosphoribosyltransferase	-1.09216	down	4.18461e-11
OBSL1	Obscurin-like protein 1	-1.09615	down	2.74428e-08
INHBB	Inhibin beta B chain	-1.09914	down	0
TRANK1	TPR and ankyrin repeat-containing protein 1	-1.1005	down	3.33067e-16
ST6GALNAC4	ST6 (Alpha-N-acetyl-neuraminyl-2,3-beta-galactosyl-1, 3)-N-acetylgalactosaminide alpha-2,6-sialyltransferase 4, isoform CRA_a	-1.10081	down	0.000303078
MARCKS	Myristoylated alanine-rich C-kinase substrate	-1.10243	down	0.00390026
QPRT	cDNA FLJ58446, highly similar to Nicotinate-nucleotide pyrophosphorylase (carboxylating) (EC 2.4.2.19)	-1.10978	down	3.35593e-06
ACTR1A	cDNA FLJ55002, highly similar to Alpha-centractin	-1.11012	down	0
PRSS23	cDNA PSEC0048 fis, clone NT2RP2000028, highly similar to Serine protease 23	-1.11464	down	0
L1CAM	Neural cell adhesion molecule L1	-1.11473	down	0
EDN1	Endothelin-1	-1.11626	down	0
AP3M1	Adaptor-related protein complex 3, mu 1 subunit, isoform CRA_a	-1.11721	down	2.33301e-09
CCDC109B	Calcium uniporter regulatory subunit MCUb, mitochondrial	-1.1216	down	7.3253e-08
ALPPL2	Alkaline phosphatase, placental-like	-1.12276	down	0
VAMP5	Vesicle-associated membrane protein 5	-1.12612	down	4.51816e-08
CRYZ	Quinone oxidoreductase	-1.12679	down	4.83968e-12
EI24	Etoposide induced 2.4 mRNA, isoform CRA_a	-1.12693	down	0
GPRIN2	G protein-regulated inducer of neurite outgrowth 2	-1.13144	down	1.16627e-08
PTPRB	Protein-tyrosine-phosphatase	-1.13251	down	0.000565123
MRPL18	Mitochondrial ribosomal protein L18, isoform CRA_b	-1.13252	down	6.33343e-05
BDKRB2	cDNA FLJ55307, highly similar to B2 bradykinin receptor	-1.13372	down	4.26259e-10
KRT8	Keratin, type II cytoskeletal 8	-1.13402	down	0
LFNG	Beta-1,3-N-acetylglucosaminyltransferase lunatic fringe	-1.13838	down	1.77047e-09
INSIG1	Insulin-induced gene protein	-1.13877	down	4.76286e-14
SH3BGRL	SH3 domain-binding glutamic acid-rich-like protein	-1.13931	down	1.52302e-11
CATSPER2	HCG1820611, isoform CRA_b	-1.14009	down	0.00420382
UBE2L6	Ubiquitin/ISG15-conjugating enzyme E2 L6	-1.14483	down	2.02061e-14
PGM1	cDNA FLJ50439, highly similar to Phosphoglucomutase-1 (EC 5.4.2.2)	-1.14495	down	0
STARD8	StAR-related lipid transfer protein 8	-1.14663	down	0
FADS2	cDNA FLJ14553 fis, clone NT2RM2001785, highly similar to Homo sapiens fatty acid desaturase 2 (FADS2), mRNA	-1.14984	down	0
NPNT	Nephronectin	-1.15026	down	1.46549e-14
MCAM	Melanoma cell adhesion molecule, isoform CRA_a	-1.15286	down	0
FASN	Fatty acid synthase	-1.15346	down	0
AKR1C2	Aldo-keto reductase family 1 member C2	-1.15632	down	0
TMEM37	Voltage-dependent calcium channel gamma-like subunit	-1.15703	down	0
ZNF488	Zinc finger protein 488	-1.16252	down	0.0196386
RND1	Rho-related GTP-binding protein Rho6	-1.16451	down	0.0152313
NFE2	cDNA FLJ78141, highly similar to nuclear factor erythroid 2 isoform f=basic leucine zipper protein	-1.16531	down	0.000218082
RHOA	Ras homolog gene family, member A, isoform CRA_a	-1.1672	down	0
PHEX	cDNA FLJ59234, highly similar to Phosphate-regulating neutral endopeptidase (EC 3.4.24.-)	-1.16827	down	0.0355379
PIEZO2	Piezo-type mechanosensitive ion channel component 2	-1.16994	down	0.000513867
RCC1	Regulator of chromosome condensation	-1.17063	down	0
TUBA1A	cDNA FLJ53765, highly similar to Tubulin alpha chain	-1.17082	down	3.46006e-10
ARPC3	Actin-related protein 2/3 complex subunit 3	-1.17561	down	0
FOXN1	Forkhead box protein N1	-1.17793	down	0
NPTN	Neuroplastin	-1.17943	down	0
EPB41L4A	Erythrocyte membrane protein band 4.1 like 4A, isoform CRA_a	-1.18083	down	1.64106e-10
PDZK1IP1	PDZK1-interacting protein 1	-1.18162	down	0.00281876
LUM	Lumican variant	-1.18713	down	8.19922e-12
SLX1A	SLX1 structure-specific endonuclease subunit homolog A (S. cerevisiae)	-1.19232	down	0.000281423
NUSAP1	cDNA FLJ78441, highly similar to Homo sapiens nucleolar and spindle associated protein 1 (NUSAP1),mRNA	-1.19444	down	7.99361e-15
SRRM3	serine/arginine repetitive matrix 3	-1.19706	down	0.0116974
PSME2	Proteasome activator complex subunit 2	-1.19843	down	1.93688e-06
ALDH3A1	cDNA FLJ36558 fis, clone TRACH2009107, highly similar to ALDEHYDE DEHYDROGENASE, DIMERIC NADP-PREFERRING (EC 1.2.1.5)	-1.19879	down	0.000211634
CABLES2	CDK5 and ABL1 enzyme substrate 2	-1.20069	down	0
B4GALNT2	Beta 1,4 N-acetylgalactosaminyltransferase/betal,4 GalNAcT/Sda-GalNAcT	-1.20308	down	0
MMAB	cDNA FLJ59688, highly similar to Cob(I)yrinic acid a,c-diamideadenosyltransferase, mitochondrial (EC2.5.1.17)	-1.20865	down	0.000345635
SRGAP3	SLIT-ROBO Rho GTPase-activating protein 3	-1.21221	down	0
EFTUD2	cDNA FLJ78483, highly similar to Homo sapiens elongation factor Tu GTP binding domain containing 2 (EFTUD2), mRNA	-1.21613	down	0
VIPR1	Vasoactive intestinal peptide receptor 1, isoform CRA_b	-1.21632	down	7.33369e-08
CCDC153	coiled-coil domain containing 153	-1.21845	down	8.01744e-05
PTTG2	Securin-2	-1.21862	down	0.0037007
KRT18	Keratin 18, isoform CRA_a	-1.21918	down	0
ANO2	Anoctamin-2	-1.22006	down	7.10543e-15
ABHD4	cDNA FLJ55116, highly similar to Abhydrolase domain-containing protein 4 (EC 3.1.1.-)	-1.22244	down	0
PLXDC1	Plexin domain-containing protein 1	-1.2234	down	0.00189853
GAS7	cDNA FLJ61102, highly similar to Growth-arrest-specific protein 7	-1.2254	down	0.046365
CFL2	Cofilin-2	-1.22609	down	0
PTMA	Prothymosin alpha	-1.22888	down	0.000245406
C6orf223	chromosome 6 open reading frame 223	-1.24054	down	0
LITAF	Lipopolysaccharide-induced tumor necrosis factor-alpha factor	-1.24083	down	0
UBA7	Ubiquitin-like modifier-activating enzyme 7	-1.2438	down	0.00267011
COTL1	Coactosin-like protein	-1.25317	down	0
COL15A1	cDNA FLJ38566 fis, clone HCHON2005118, highly similar to Collagen alpha-1(XV) chain	-1.26046	down	0.000672493
CNGB1	Cyclic nucleotide-gated cation channel beta-1	-1.26218	down	2.97216e-09
KBTBD4	kelch repeat and BTB (POZ) domain containing 4	-1.26342	down	0
PREB	Prolactin regulatory element-binding protein	-1.26408	down	5.32907e-15
PSMB9	Proteasome subunit beta type-9	-1.27063	down	0.00722475
AP1M2	cDNA FLJ13801 fis, clone THYRO1000173, highly similar to AP-1 complex subunit mu-2	-1.27096	down	0
ALDOC	Fructose-bisphosphate aldolase C	-1.27174	down	0
C4A	cDNA FLJ55146, highly similar to Complement C4-B	-1.27578	down	0
MORF4L2	cDNA FLJ44127 fis, clone THYMU2006420, highly similar to Mortality factor 4-like protein 2	-1.27783	down	2.66391e-05
SNRPD3	Small nuclear ribonucleoprotein Sm D3	-1.28306	down	0
DLX3	cDNA, FLJ93763, highly similar to Homo sapiens distal-less homeo box 3 (DLX3), mRNA	-1.28375	down	2.67929e-06
BAD	BCL2-antagonist of cell death, isoform CRA_c	-1.28773	down	0.049832
CRABP2	Cellular retinoic acid-binding protein 2	-1.28778	down	0.00107618
TXN	Thioredoxin	-1.28781	down	0
OASL	cDNA FLJ13894 fis, clone THYRO1001671, highly similar to 59 kDa 2'-5'-oligoadenylate synthetase-like protein	-1.28992	down	4.91829e-14
F11R	cDNA FLJ54854, highly similar to Junctional adhesion molecule A	-1.29556	down	0
CCDC80	Nuclear envelope protein okuribin	-1.29602	down	0
HTR1D	5-hydroxytryptamine receptor 1D	-1.29688	down	3.33581e-10
ST14	Suppressor of tumorigenicity 14 protein homolog	-1.29811	down	0
MAPT	High molecular weight microtubule-associated protein tau	-1.2983	down	3.06487e-09
PCBD1	Pterin-4-alpha-carbinolamine dehydratase	-1.29992	down	3.9319e-05
FAM64A	Protein FAM64A	-1.30256	down	3.67908e-05
FBLN5	Fibulin 5, isoform CRA_b	-1.3132	down	0
TMEM47	Transmembrane protein 47, isoform CRA_a	-1.3145	down	0.00026659
KREMEN1	Kremen protein 1	-1.31474	down	1.55818e-09
ALPP	Alkaline phosphatase, placental type	-1.31608	down	0
C4B	cDNA FLJ54406, highly similar to Complement C4-B	-1.31659	down	8.21565e-15
PDZD11	PDZ domain-containing protein 11	-1.31931	down	0
TPM4	Tropomyosin alpha-4 chain	-1.31988	down	0
BIRC5	Baculoviral IAP repeat-containing protein 5	-1.32423	down	1.01055e-10
NEBL	Nebulette non-muscle isoform variant	-1.32823	down	0.0106832
LOC728026	prothymosin alpha-like	-1.33465	down	0.000459493
ACSL1	cDNA FLJ76467, highly similar to Homo sapiens acyl-CoA synthetase long-chain family member 1 (ACSL1), mRNA	-1.33514	down	8.16717e-09
ABCD1	Mutant ATP-binding cassette sub-family D member 1	-1.33557	down	1.24586e-08
HRASLS2	HRAS-like suppressor 2	-1.33729	down	0
XAGE2	X antigen family, member 2	-1.34144	down	0.0458327
HSPA2	Heat shock 70kDa protein 2, isoform CRA_a	-1.34394	down	6.50217e-07
TLE2	cDNA FLJ61693, highly similar to Transducin-like enhancer protein 2	-1.34449	down	0
RARRES2	Retinoic acid receptor responder (Tazarotene induced) 2	-1.35078	down	0.000451369
TMEM27	Collectrin	-1.35176	down	0
TMEM92	Transmembrane protein 92	-1.35247	down	3.18547e-07
TNNC1	Troponin C, slow skeletal and cardiac muscles	-1.3526	down	0
LCN2	Neutrophil gelatinase-associated lipocalin	-1.35425	down	0.00171321
DHCR7	7-dehydrocholesterol reductase, isoform CRA_a	-1.35675	down	1.07231e-08
PLEKHA4	Pleckstrin homology domain-containing family A member 4	-1.35813	down	2.49798e-09
APOC3	Apolipoprotein C-III variant 3	-1.35819	down	0.0437593
FOXO6	Forkhead box protein O6	-1.3773	down	0.00195768
SLC6A12	Sodium- and chloride-dependent betaine transporter	-1.38415	down	0.00144664
MMP24	Matrix metalloproteinase 24 variant	-1.38595	down	0
TRIP13	Pachytene checkpoint protein 2 homolog	-1.39266	down	0
RHOV	Ras homolog gene family, member V, isoform CRA_a	-1.39293	down	1.77089e-08
SAMD9L	cDNA FLJ54430, highly similar to Homo sapiens sterile alpha motif domain containing 9-like (SAMD9L), mRNA	-1.40472	down	0.000223165
HSD17B12	cDNA FLJ90530 fis, clone NT2RP4002187, highly similar to Homo sapiens hydroxysteroid (17-beta) dehydrogenase 12 (HSD17B12), mRNA	-1.40821	down	0
NT5DC2	5'-nucleotidase domain-containing protein 2	-1.4099	down	0
CKMT1A	Creatine kinase U-type, mitochondrial	-1.41076	down	5.89195e-13
FAM111B	cDNA FLJ54448	-1.41681	down	6.70906e-08
MATN2	Matrilin 2, isoform CRA_b	-1.42775	down	0
CENPI	FSH primary response (LRPR1 homolog, rat) 1, isoform CRA_b	-1.4298	down	3.91839e-07
HSPA1B	cDNA FLJ54328, highly similar to Heat shock 70 kDa protein 1	-1.45313	down	0
SRM	Spermidine synthase	-1.45642	down	0
POU5F1	POU domain, class 5, transcription factor 1	-1.45945	down	9.21211e-09
CPNE3	Copine-3	-1.46384	down	0
COL17A1	Collagen, type XVII, alpha 1, isoform CRA_b	-1.4651	down	9.2747e-11
UPK3B	Uroplakin-3b	-1.46718	down	3.54392e-06
MFNG	Beta-1,3-N-acetylglucosaminyltransferase manic fringe	-1.48539	down	0.00252734
APOBEC3B	DNA dC->dU-editing enzyme APOBEC-3B	-1.49041	down	0
MRPL9	cDNA FLJ59179, highly similar to 39S ribosomal protein L9, mitochondrial	-1.49391	down	0
SLC51B	Organic solute transporter subunit beta	-1.49898	down	1.66533e-13
C14orf1	Chromosome 14 open reading frame 1, isoform CRA_a	-1.50297	down	0
KLHDC7A	Kelch domain-containing protein 7A	-1.51115	down	1.65249e-09
PLCH2	PLCH2 protein	-1.51478	down	0
HSPA1A	Heat shock 70kDa protein 1B	-1.52514	down	0
LMO1	Rhombotin-1	-1.53355	down	1.78324e-12
GPR161	G-protein-coupled receptor 161	-1.53521	down	0
P2RX1	P2X purinoceptor 1	-1.53524	down	0
ZW10	cDNA, FLJ93375, highly similar to Homo sapiens ZW10, kinetochore associated, homolog (Drosophila) (ZW10), mRNA	-1.53525	down	8.09837e-09
TPM3	Tropomyosin alpha-3 chain	-1.53715	down	0
KIF20A	Kinesin-like protein KIF20A	-1.54607	down	0
CD24	Signal transducer CD24	-1.5466	down	0
PPP2R2B	Serine/threonine-protein phosphatase 2A 55 kDa regulatory subunit B beta isoform	-1.54718	down	0.00172
C4BPA	C4b-binding protein alpha chain	-1.5534	down	1.02363e-13
NPY4R	Neuropeptide Y receptor type 4	-1.55452	down	7.73042e-10
SLC2A6	cDNA FLJ58880, highly similar to Solute carrier family 2, facilitated glucose transporter member 6	-1.5547	down	1.08754e-09
CNIH2	Protein cornichon homolog 2	-1.55696	down	0.00440767
ANXA8	cDNA FLJ58992, moderately similar to Annexin A8	-1.55927	down	0
LOC100996758	neuropeptide Y receptor type 4-like	-1.55984	down	5.38836e-10
FTL	Ferritin light chain	-1.56184	down	0
SEPP1	Selenoprotein P, plasma, 1	-1.56602	down	1.31332e-07
PDZK1	PDZ domain containing 1, isoform CRA_a	-1.5741	down	0.000343947
LGR6	Leucine-rich repeat-containing G-protein coupled receptor 6	-1.58086	down	6.11289e-13
KLRG2	Killer cell lectin-like receptor subfamily G member 2	-1.58467	down	1.49563e-07
STARD4	cDNA FLJ77652, highly similar to Homo sapiens START domain containing 4, sterol regulated (STARD4), mRNA	-1.5957	down	3.40217e-10
DCN	Decorin, isoform CRA_f	-1.5967	down	0
EFHD1	EF-hand domain family, member D1, isoform CRA_a	-1.60442	down	1.86897e-05
TAF12	Transcription initiation factor TFIID subunit 12	-1.61701	down	0
TMEM97	Transmembrane protein 97, isoform CRA_a	-1.62105	down	0
BCL2L15	Bcl-2-like protein 15	-1.62944	down	0
SLC15A3	Solute carrier family 15 member 3	-1.64231	down	3.86893e-05
MAP1A	cDNA FLJ77111, highly similar to Homo sapiens microtubule-associated protein 1A (MAP1A), mRNA	-1.6544	down	1.60067e-09
NDUFA1	NADH dehydrogenase [ubiquinone] 1 alpha subcomplex subunit 1	-1.65634	down	0
KCNJ18	Inward rectifier potassium channel 18	-1.66553	down	5.60994e-05
C1QTNF6	C1q and tumor necrosis factor related protein 6, isoform CRA_a	-1.67144	down	5.88418e-15
USH1C	cDNA FLJ51329, highly similar to Harmonin	-1.70175	down	0
CSF1R	CSF1R protein	-1.72575	down	4.81837e-14
CYGB	Cytoglobin	-1.73445	down	0.00161632
PLCD4	cDNA FLJ59122, highly similar to Homo sapiens phospholipase C, delta 4 (PLCD4), mRNA	-1.74181	down	0.00320273
GIPC3	GIPC PDZ domain containing family, member 3	-1.75248	down	0
AKR1C4	Aldo-keto reductase family 1 member C4	-1.76304	down	2.46468e-11
GBP1	cDNA FLJ51602, highly similar to Interferon-induced guanylate-binding protein 1	-1.76666	down	9.54792e-15
CKMT1B	cDNA FLJ52122, moderately similar to Creatine kinase, ubiquitous mitochondrial (EC 2.7.3.2)	-1.78065	down	1.00131e-07
CACNA1G	cDNA FLJ51880, highly similar to Homo sapiens calcium channel, voltage-dependent, alpha 1G subunit, transcript variant 11, mRNA	-1.78752	down	5.15816e-07
CEACAM7	Carcinoembryonic antigen-related cell adhesion molecule 7	-1.79126	down	0
STEAP4	Metalloreductase STEAP4	-1.79358	down	0
GDPD5	Glycerophosphodiester phosphodiesterase domain containing 5, isoform CRA_a	-1.80092	down	5.05151e-14
KANK4	KN motif and ankyrin repeat domain-containing protein 4	-1.80436	down	0
ANXA8L1	Annexin A8-like protein 1	-1.81319	down	0
MMP7	Matrix metalloproteinase 7	-1.81562	down	0
FXYD3	FXYD domain-containing ion transport regulator 3	-1.81562	down	0
HIST1H4C	histone cluster 1, H4c	-1.82357	down	0.00108289
HSPA8	cDNA FLJ38781 fis, clone LIVER2000216, highly similar to HEAT SHOCK COGNATE 71 kDa PROTEIN	-1.85354	down	0
KIAA1161	Uncharacterized family 31 glucosidase KIAA1161	-1.85796	down	0
NAGA	N-acetylgalactosaminidase, alpha-, isoform CRA_a	-1.87586	down	0
SLCO2B1	cDNA FLJ55217, highly similar to Solute carrier organic anion transporter family member 2B1	-1.8765	down	4.68891e-05
ALPI	Intestinal-type alkaline phosphatase	-1.88494	down	0
PTAFR	cDNA FLJ78286, highly similar to Homo sapiens platelet-activating factor receptor (PTAFR), mRNA	-1.89797	down	0.0313171
SNCA	Alpha-synuclein	-1.90073	down	0.00247791
PHOSPHO1	Phosphoethanolamine/phosphocholine phosphatase	-1.91765	down	8.77151e-05
NCCRP1	F-box only protein 50	-1.93669	down	0
FGR	Non-specific protein-tyrosine kinase	-1.95729	down	0.000855071
CLIC3	Chloride intracellular channel protein 3	-1.96584	down	0
PADI2	Peptidyl arginine deiminase, type II, isoform CRA_a	-1.98779	down	0
MUC5B	cDNA FLJ59081, highly similar to Mucin-5B	-1.99884	down	0
HSPB7	Heat shock protein beta-7	-2.00535	down	0
NRGN	Neurogranin (Protein kinase C substrate, RC3), isoform CRA_a	-2.00795	down	0.0273729
EHF	ETS homologous factor	-2.02763	down	0
ABCA13	ATP-binding cassette sub-family A member 13	-2.0322	down	0
RARRES1	Retinoic acid receptor responder protein 1	-2.0642	down	2.99094e-13
TRIM31	Tripartite motif-containing 31 gamma	-2.10795	down	0
FGFBP1	Fibroblast growth factor-binding protein 1	-2.12231	down	5.7318e-06
IDO1	Indoleamine 2,3-dioxygenase 1	-2.13379	down	0.00410012
ST6GAL1	Beta-galactoside alpha-2,6-sialyltransferase 1	-2.13974	down	5.50574e-11
OLR1	Oxidised low density lipoprotein (Lectin-like) receptor 1, isoform CRA_a	-2.14913	down	6.97409e-12
BEAN1	Protein BEAN1	-2.15815	down	0.00506955
LTK	Tyrosine-protein kinase receptor	-2.16141	down	4.87006e-09
SCIN	Adseverin	-2.1895	down	1.04515e-05
PRKG1	cDNA FLJ58408, highly similar to cGMP-dependent protein kinase 1, alphaisozyme (EC 2.7.11.12)	-2.23484	down	0.046521
ATP6V0E1	V-type proton ATPase subunit e 1	-2.24419	down	0
DAPP1	Dual adapter for phosphotyrosine and 3-phosphotyrosine and 3-phosphoinositide	-2.26119	down	5.54876e-09
OLFML1	Olfactomedin-like protein 1	-2.29078	down	0
SMPDL3B	cDNA FLJ57705, highly similar to Acid sphingomyelinase-like phosphodiesterase 3b (EC 3.1.4.-)	-2.3497	down	4.93547e-09
LY6D	Lymphocyte antigen 6D	-2.38884	down	0.0188415
ATP6V1B1	cDNA FLJ57632, highly similar to Vacuolar ATP synthase subunit B, kidney isoform (EC 3.6.3.14)	-2.41132	down	9.35452e-12
ESPN	Espin	-2.4376	down	2.44858e-08
SLC12A3	Solute carrier family 12 member 3	-2.44362	down	0
ENTPD8	Ectonucleoside triphosphate diphosphohydrolase 8	-2.49528	down	0.000657365
CDH5	cDNA FLJ51087, highly similar to Cadherin-5	-2.52636	down	0
KLK10	Kallikrein 10, isoform CRA_a	-2.69722	down	0.00228457
SAA1	Serum amyloid A protein	-2.72267	down	1.33227e-15
SRRM4	Serine/arginine repetitive matrix protein 4	-3.03346	down	0.0420729
COL9A2	Collagen, type IX, alpha 2, isoform CRA_a	-3.0799	down	0.0039774
HSPA6	cDNA, FLJ93166, highly similar to Homo sapiens heat shock 70kDa protein 6 (HSP70B') (HSPA6), mRNA	-3.11635	down	0.0463642
YBX1	Nuclease-sensitive element-binding protein 1	-3.15322	down	0
RARRES3	Retinoic acid receptor responder protein 3	-3.22275	down	6.95111e-13
MEOX1	Homeobox protein MOX-1	-3.37571	down	0
UGT1A7	UDP-glucuronosyltransferase 1-7	-3.45266	down	0.00804493
UBD	Ubiquitin D	-3.48412	down	0
OLAH	S-acyl fatty acid synthase thioesterase, medium chain	-3.52277	down	1.50322e-05
P2RY6	Pyrimidinergic receptor P2Y, G-protein coupled, 6, isoform CRA_b	-3.72089	down	0
SLC28A1	cDNA FLJ58112, highly similar to Sodium/nucleoside cotransporter 1	-3.75742	down	0.000538607
FERMT3	Fermitin family homolog 3	-3.8049	down	0.00242083
