# Supplementary material for: A novel long noncoding RNA HOXC-AS3 mediates tumorigenesis of gastric cancer by binding to YBX1
Source: Genome Biol. 2018 Oct 4;19:154. doi: 10.1186/s13059-018-1523-0 (PMC6172843; doi:10.1186/s13059-018-1523-0)
Supplement: Supplementary file 7 — Table S6. The list of primers and siRNA /ASO sequence. (XLS 20 kb) [file 13059_2018_1523_MOESM7_ESM.xls]

## Sheet: Sheet1
Table S6:The list of primers and siRNA /ASO sequence.
GENE	Forward primer	Reverse primer
human qRT-PCR
HOXC-AS3	GTGGAGTAACAGCGCCATCT	CGGGTTTTGTTGCGTCTTGT
YBX1	GGACAAGAAGGTCATCGCAAC	TCTCCATCTCCTACACTGCGA
FAS	CTTTTCGTGAGCTCGTCTCTGA	CTCCCCAGAAGCGTCTTTGA
p21	AGACCATGTGGACCTGTCACTG	GTTTGGAGTGGTAGAAATCTGTC
Cyclin D1	AATGACCCCGCACGATTTCA	TGAGGCGGTAGTAGGACAGG
CDK2	GTACCTCCCCTGGATGAAGAT	CGAAATCCGCTTGTTAGGGTC
HOXB13	CCCCACTGAGTTTGCCTTCTATC	GCCTCTTGTCCTTGGTGATGAAC
IGFBP4	CACCCCAACAACAGCTTCAG	AGTTGGGGATGGGGATGATG
ATF5	CCATCTACTGCCGCAACGAG	CTCAGAGCCGCCGACTTGTT
MAPK4	TGAGAAGGGTGACTGCATCG	ACCAAACCATTGACACCGAAG
MMP7	GTCTCTGGACGGCAGCTATG	GATAGTCCTGAGCCTGTTCCC
MMP24	GCCGTGCAGAGCCTGTAT	GAGTCCCAGGTCTCAAAGTCA
BIRC2	AGCCTGAGCAGCTTGCAAGTGC	CCCATGGATCATCTCCAGATTCCC
WNT10B	CATCCAGGCACGAATG	CGGTTGTGGGTATCAATG
HDAC5	GTCTCGGCTCTGCTCAGTGTAGA	GGCCACTGCGTTGATGTTG
MEG3	GGCCTCTCGTCTCCTTCCT	GGGTCCCACATTCGAGGTC
U6	CTCGCTTCGGCAGCACA	AACGCTTCACGAATTTGCGT
GAPDH	AGCCACATCGCTCAGACAC	GCCCAATACGACCAAATCC
ChIP primers
HOXC-AS3	CCAAATGCCCTGTTCCAACG	TGCGAAACGCGATTTGTTGT
CDK2	ATTCTGCTGGGGGAGGATCT	TCCTCTCCTCTTGGGATGGG
HOXB13	TCGCAGTTTCTGCCTTTAGGAT	CTTGACGCAAGAGACGCAGG
IGFBP4	CCAGTAGGTGCCGTCAGTTT	CTTCCTGCTTCTTCCCCCAG
ATF5	CTGAAATCCACCCCACTCCC	CCCTGGGGAGGACGTTTTAC
MAPK4	AGAGAGTCGGCCAGTTTTCG	GAAGCAGCAAGTCATGCACC
MMP7	AGCCATGGTGTTCTCCCAAG	GTAGGGCTGCATTGGTCCTT
MMP24	ACGCTCCTCAGGTCTTCTCT	AGAACAACTGGATGGCCCTG
BIRC2	CAAGCATCGGATTCAACGGG	CGTCTGCCTGTGTATTGGTGT
WNT10B	TATCAGCGGCTCAGCAACAG	CTGGAGATTGGGGGATGTCG
HDAC5	GGGACTTCGATCTGGAGGAC	GGGATCCACTGACTGTCCATT
Sequences for siRNAs and ASO
ASO-NC	GCTCCCTTCAATCCAA
HOXC-AS3 ASO1#	CCGTGCGCTCTGTAAA
HOXC-AS3 ASO2#	GACTCCTCCAAACTGA
si-YBX1	CCACGCAATTACCAGCAAA
RACE primers
3’-RACE	GCGGAGCCTCGGTCAGTTTGGA
5’-RACE	GTCTTGTGTGCTGGTTTCCCGT
Internal-F & Sequencing	GGACAGCGGCCTGCCAACAG
Internal-R & Sequencing	CCCTTATTTCTTCCTTTTAT
